# Supplementary material for: Genome-wide analysis of three histone marks and gene expression in Paulownia fortunei with phytoplasma infection
Source: BMC Genomics. 2019 Mar 21;20:234. doi: 10.1186/s12864-019-5609-1 (PMC6429711; doi:10.1186/s12864-019-5609-1)
Supplement: Supplementary file 2 — Table S3. Differentially marked histone methylation and acetylation regions between P. fortunei and P. fortunei with phytoplasma infection (XLSX 1028 kb) [file 12864_2019_5609_MOESM2_ESM.xlsx]

## Sheet: H3K4me3
Table S3 Differentially marked histone methylation and acetylation regions between P. fortunei and P. fortunei with phytoplasma infection
Peak	Scaffold	Start	End	PF-1	PF-2	PF-3	PFI-1	PFI-2	PFI-3	logFC (PFI/PF)	Pvalue	FDR	NearestGene	Nr annotation	GO annotation	KEGG annotation
peak904	scaffold1072	14097	14415	6	8	4	44	245	483	4.4786	3.62206e-07	0.000329551	PAU001533.1	beta-adaptin B	GO:0005488; binding; function GO:0006886; intracellular protein transport; process GO:0008565; protein transporter activity; function GO:0015031; protein transport; process GO:0016192; vesicle-mediated transport; process GO:0030117; membrane coat; component GO:0030131; clathrin adaptor complex; component	K12392 AP-1 complex subunit beta-1
peak5	scaffold103	623765	624767	124	40	63	51	7412	335	3.98262	0.00030381	0.0317525	PAU001225.1	ubiquitin carboxyl-terminal hydrolase 2	GO:0004843; ubiquitin-specific protease activity; function GO:0005622; intracellular; component GO:0006511; ubiquitin-dependent protein catabolic process; process GO:0008242; omega peptidase activity; function	K05610 ubiquitin carboxyl-terminal hydrolase L5 [EC:3.4.19.12]
peak8102	scaffold433	241805	242160	4	11	5	30	506	132	3.86488	1.96322e-05	0.00582063	PAU020210.1	transport SEC16B homolog	GO:0048208; COPII vesicle coating; process	K14792 rRNA biogenesis protein RRP5
peak7709	scaffold41	92130	92560	6	7	9	50	506	132	3.82546	2.23479e-06	0.0011319	PAU019100.1	rust resistance kinase Lr10-like	GO:0004672; protein kinase activity; function GO:0005524; ATP binding; function GO:0006468; protein phosphorylation; process GO:0016772; transferase activity, transferring phosphorus-containing groups; function	K04733 interleukin-1 receptor-associated kinase 4 [EC:2.7.11.1]
peak891	scaffold106	179180	179520	12	4	14	49	503	257	3.73072	2.64172e-06	0.00126088	PAU001479.1	F-box LRR-repeat 4	---	K10268 F-box and leucine-rich repeat protein 2/20
peak6981	scaffold37	1265569	1265870	3	8	12	45	506	132	3.70649	1.50266e-05	0.00497159	PAU017225.1	phosphoinositide phosphatase SAC1	GO:0007033; vacuole organization; process GO:0036092; phosphatidylinositol-3-phosphate biosynthetic process; process GO:0042578; phosphoric ester hydrolase activity; function	---
peak7251	scaffold386	3029	3407	6	10	9	27	506	132	3.5651	4.7296e-05	0.0106557	PAU017935.2	60S ribosomal L30-like	GO:0003735; structural constituent of ribosome; function GO:0005622; intracellular; component GO:0005840; ribosome; component GO:0006412; translation; process	K02908 large subunit ribosomal protein L30e
peak7185	scaffold381	22220	22545	7	5	14	35	506	132	3.56317	2.93912e-05	0.00777931	PAU017776.1	chloroplastic-like	---	---
peak7632	scaffold403	470327	470623	16	6	6	36	506	132	3.54291	1.91774e-05	0.00582063	PAU018903.1	Transcription initiation factor TFIID subunit taf73	GO:0000276; mitochondrial proton-transporting ATP synthase complex, coupling factor F(o); component GO:0015078; hydrogen ion transmembrane transporter activity; function GO:0015986; ATP synthesis coupled proton transport; process	K02140 F-type H+-transporting ATPase subunit g
peak9198	scaffold52	1535642	1535970	13	6	9	45	506	132	3.53304	8.17168e-06	0.00317225	PAU023028.1	28 kDa heat- and acid-stable phospho	---	---
peak4894	scaffold267	65971	66354	19	15	9	41	316	537	3.4698	2.316e-05	0.00648369	PAU011715.1	premnaspirodiene oxygenase-like	GO:0005506; iron ion binding; function GO:0016705; oxidoreductase activity, acting on paired donors, with incorporation or reduction of molecular oxygen; function GO:0020037; heme binding; function GO:0055114; oxidation-reduction process; process	K15472 premnaspirodiene oxygenase [EC:1.14.13.121]
peak6876	scaffold364	372031	372779	6	10	13	47	506	132	3.39882	2.75014e-05	0.00741391	PAU016870.1	long chain base biosynthesis 2a	GO:0008152; metabolic process; process GO:0009058; biosynthetic process; process GO:0016740; transferase activity; function GO:0030170; pyridoxal phosphate binding; function	K00654 serine palmitoyltransferase [EC:2.3.1.50]
peak11650	scaffold82	45746	46129	11	10	10	57	506	132	3.37129	8.55509e-06	0.00323482	PAU028919.2	probable sugar phosphate phosphate translocator At3g17430	---	K15280 solute carrier family 35, member C2
peak840	scaffold1044	16628	17066	12	11	15	42	238	455	3.34639	3.15976e-05	0.00821396	PAU001320.1	sodium transporter HKT1-like	GO:0006812; cation transport; process GO:0008324; cation transmembrane transporter activity; function GO:0055085; transmembrane transport; process	---
peak9504	scaffold546	277390	277777	6	8	17	62	506	132	3.34552	2.0788e-05	0.00605242	PAU023772.1	transcription factor TCP20	---	K16221 transcription factor TCP21 (protein CCA1 HIKING EXPEDITION)
peak3903	scaffold22	653544	653975	9	18	12	65	360	353	3.27715	1.01211e-05	0.00368345	PAU009320.1	mediator of RNA polymerase II transcription subunit 14	GO:0001104; RNA polymerase II transcription cofactor activity; function GO:0006357; regulation of transcription from RNA polymerase II promoter; process GO:0016592; mediator complex; component	K15156 mediator of RNA polymerase II transcription subunit 14
peak9199	scaffold52	1538488	1538814	10	8	14	34	506	132	3.26783	6.46574e-05	0.0134464	PAU023029.1	anthocyanidin 3-O-glucoside 2 -O-glucosyltransferase-like	GO:0008152; metabolic process; process GO:0016758; transferase activity, transferring hexosyl groups; function	K17193 anthocyanidin 3-O-glucoside 2'''-O-xylosyltransferase [EC:2.4.2.51]
peak4041	scaffold222	301967	302438	21	11	11	46	291	432	3.26616	2.18462e-05	0.00617528	PAU009630.1	serine-threonine kinase receptor-associated	GO:0005515; protein binding; function	K13137 serine-threonine kinase receptor-associated protein
peak10262	scaffold61	488211	488551	15	10	9	55	506	132	3.26228	1.49863e-05	0.00497159	PAU025656.1	transcription activator GLK1-like	GO:0003677; DNA binding; function GO:0003682; chromatin binding; function	K14491 two-component response regulator ARR-B family
peak10310	scaffold615	13624	13952	12	10	12	49	506	132	3.22291	2.61436e-05	0.00711375	PAU025751.1	alpha-soluble NSF attachment	GO:0005515; protein binding; function GO:0006886; intracellular protein transport; process	K15296 alpha-soluble NSF attachment protein
peak6664	scaffold354	323551	323934	13	8	14	59	506	132	3.21877	1.71776e-05	0.00543208	PAU016387.2	probable sugar phosphate phosphate translocator At3g17430	---	K15280 solute carrier family 35, member C2
peak2956	scaffold18	26194	26549	9	11	8	32	110	343	3.21336	0.000145954	0.021354	PAU006752.1	probable inactive receptor kinase At4g23740	GO:0004672; protein kinase activity; function GO:0005524; ATP binding; function GO:0006468; protein phosphorylation; process GO:0016772; transferase activity, transferring phosphorus-containing groups; function	K04733 interleukin-1 receptor-associated kinase 4 [EC:2.7.11.1]
peak7197	scaffold382	382	790	13	12	10	58	506	132	3.20138	1.96554e-05	0.00582063	PAU017802.1	NADP-dependent glyceraldehyde-3-phosphate dehydrogenase	GO:0008152; metabolic process; process GO:0016491; oxidoreductase activity; function GO:0055114; oxidation-reduction process; process	K00131 glyceraldehyde-3-phosphate dehydrogenase (NADP+) [EC:1.2.1.9]
peak3058	scaffold181	132126	132664	23	18	15	75	639	305	3.14141	6.6487e-06	0.00265174	PAU007051.1	GATA zinc finger domain-containing 10	---	---
peak7852	scaffold42	185243	185686	17	7	13	46	506	132	3.14007	4.76408e-05	0.0106557	PAU019627.1	zinc finger CONSTANS-LIKE 2	GO:0005515; protein binding; function GO:0005622; intracellular; component GO:0008270; zinc ion binding; function	K12135 zinc finger protein CONSTANS
peak10764	scaffold673	8257	8676	9	12	15	60	506	132	3.13198	3.27668e-05	0.00836847	PAU026873.1	MIZU-KUSSEI 1	---	---
peak8257	scaffold449	403864	404243	12	19	4	43	506	132	3.12886	0.00019863	0.025404	PAU020611.1	hypothetical protein F511_00046	---	---
peak4093	scaffold225	79532	79933	32	10	17	48	95	718	3.12637	0.000644306	0.047294	PAU009754.1	NADH dehydrogenase [ubiquinone] 1 alpha subcomplex subunit 8-B	---	K03952 NADH dehydrogenase (ubiquinone) 1 alpha subcomplex subunit 8
peak8465	scaffold463	389870	390191	11	7	19	60	506	132	3.12511	4.17331e-05	0.00979886	PAU021080.1	early nodulin 1	GO:0009055; electron carrier activity; function	---
peak6787	scaffold359	405241	405682	13	6	17	34	506	132	3.12464	0.000148451	0.0214158	PAU016633.1	probable transcription factor 21	GO:0003700; sequence-specific DNA binding transcription factor activity; function GO:0006355; regulation of transcription, DNA-templated; process GO:0043565; sequence-specific DNA binding; function	K09060 plant G-box-binding factor
peak7655	scaffold405	428788	429212	11	14	10	32	506	132	3.11423	0.000140215	0.020618	PAU018963.1	BTB POZ domain-containing At3g22104	GO:0005515; protein binding; function	K03294 basic amino acid/polyamine antiporter, APA family
peak6864	scaffold363	451713	452041	2	9	23	32	506	132	3.09686	0.000985938	0.0586761	PAU016846.1	pectinesterase pectinesterase inhibitor 22	GO:0004857; enzyme inhibitor activity; function GO:0005618; cell wall; component GO:0030599; pectinesterase activity; function GO:0042545; cell wall modification; process	K01051 pectinesterase [EC:3.1.1.11]
peak11333	scaffold77	1306555	1306876	14	12	11	44	506	132	3.09287	6.02561e-05	0.0128055	PAU028157.1	derlin-1	---	K13989 Derlin-2/3
peak7705	scaffold409	462854	463254	13	7	17	35	506	132	3.08175	0.000139511	0.020618	PAU019087.1	receptor kinase At1g80870	GO:0004672; protein kinase activity; function GO:0005524; ATP binding; function GO:0006468; protein phosphorylation; process GO:0016772; transferase activity, transferring phosphorus-containing groups; function	K04730 interleukin-1 receptor-associated kinase 1 [EC:2.7.11.1]
peak10687	scaffold658	40211	40664	6	20	11	75	506	132	3.07362	7.26589e-05	0.0144895	PAU026684.1	isoleucine N-monooxygenase 1-like	GO:0005506; iron ion binding; function GO:0016705; oxidoreductase activity, acting on paired donors, with incorporation or reduction of molecular oxygen; function GO:0020037; heme binding; function GO:0055114; oxidation-reduction process; process	K12153 phenylalanine N-monooxygenase [EC:1.14.13.124]
peak9476	scaffold541	157013	157550	15	6	17	34	506	132	3.05864	0.000181593	0.0241713	PAU023720.1	3-ketoacyl- synthase 3-like	GO:0003824; catalytic activity; function GO:0006633; fatty acid biosynthetic process; process GO:0008152; metabolic process; process GO:0008610; lipid biosynthetic process; process GO:0016020; membrane; component GO:0016747; transferase activity, transferring acyl groups other than amino-acyl groups; function	K15397 3-ketoacyl-CoA synthase [EC:2.3.1.199]
peak9468	scaffold54	1566202	1566621	11	12	15	56	506	132	3.05839	4.98819e-05	0.0109196	PAU023709.1	thiamine pyrophosphokinase 1 isoform X1	GO:0004788; thiamine diphosphokinase activity; function GO:0005524; ATP binding; function GO:0006772; thiamine metabolic process; process GO:0009229; thiamine diphosphate biosynthetic process; process GO:0030975; thiamine binding; function	K00949 thiamine pyrophosphokinase [EC:2.7.6.2]
peak4051	scaffold222	495348	495737	7	6	15	45	236	191	3.05227	3.56107e-05	0.00887011	PAU009652.1	trihelix transcription factor ASIL1-like	---	K09903 uridylate kinase [EC:2.7.4.22]
peak2335	scaffold150	851633	852070	16	14	4	43	153	321	3.03461	0.000160133	0.0224279	PAU005190.1	DDB1- and CUL4-associated factor 13	GO:0005515; protein binding; function	K11806 WD repeat and SOF domain-containing protein 1
peak7719	scaffold41	428893	429335	17	12	13	85	506	132	3.01853	1.37309e-05	0.00475921	PAU019143.1	serine arginine-rich splicing factor SR34A isoform X1	GO:0003676; nucleic acid binding; function	K12890 splicing factor, arginine/serine-rich 1/9
peak9478	scaffold541	187392	187982	14	16	10	67	506	132	3.0164	3.5645e-05	0.00887011	PAU023721.1	ankyrin repeat-containing At5g02620-like	GO:0005515; protein binding; function	K19626 inversin
peak7787	scaffold412	80557	80930	17	10	12	32	506	132	3.01507	0.000179742	0.0241713	PAU019399.1	PREDICTED: uncharacterized protein LOC105967684	---	---
peak3138	scaffold185	807017	807693	25	12	10	43	566	167	3.00081	0.000113675	0.0190209	PAU007276.1	magnesium transporter MRS2-3	GO:0015095; magnesium ion transmembrane transporter activity; function GO:0015693; magnesium ion transport; process	K16075 magnesium transporter
peak6979	scaffold37	1141859	1142290	13	14	12	42	506	132	2.99437	0.000120522	0.0192597	PAU017209.1	patellin-3	GO:0005215; transporter activity; function GO:0005622; intracellular; component GO:0006810; transport; process GO:0016021; integral component of membrane; component	K14399 polyribonucleotide 5'-hydroxyl-kinase [EC:2.7.1.78]
peak7723	scaffold41	619831	620370	16	9	16	57	506	132	2.99415	5.40326e-05	0.011653	PAU019176.1	transmembrane 120 homolog	GO:0016021; integral component of membrane; component	---
peak7284	scaffold388	396616	397049	21	11	10	58	506	132	2.98884	5.15233e-05	0.0111948	PAU018018.1	pentatricopeptide repeat-containing mitochondrial	---	K01176 alpha-amylase [EC:3.2.1.1]
peak8066	scaffold430	157322	157763	10	24	8	110	506	132	2.98584	4.45939e-05	0.0103044	PAU020132.1	NUCLEAR FUSION DEFECTIVE 4-like	GO:0016021; integral component of membrane; component GO:0055085; transmembrane transport; process	K14794 ribosomal RNA-processing protein 12
peak10009	scaffold596	246101	246506	9	12	17	32	506	132	2.98438	0.000290079	0.0316193	PAU025005.1	SWI SNF-related matrix-associated actin-dependent regulator of chromatin subfamily A member 3-like 1	GO:0003676; nucleic acid binding; function GO:0003677; DNA binding; function GO:0005515; protein binding; function GO:0005524; ATP binding; function GO:0008270; zinc ion binding; function GO:0016818; hydrolase activity, acting on acid anhydrides, in phosphorus-containing anhydrides; function	K15711 SWI/SNF-related matrix-associated actin-dependent regulator of chromatin subfamily A3 [EC:3.6.4.- 2.3.2.27]
peak7738	scaffold41	1042337	1042787	11	18	11	50	506	132	2.94735	0.000129212	0.0199317	PAU019232.1	ribosome-binding factor chloroplastic	GO:0044238; primary metabolic process; process	---
peak28027	scaffold812	82475	82976	53	34	20	119	815	667	2.94591	8.30929e-06	0.00318322	PAU028883.1	uncharacterized protein LOC105177867 isoform X2	GO:0005515; protein binding; function GO:0008270; zinc ion binding; function	---
peak3139	scaffold185	824380	824774	14	16	12	48	475	158	2.90873	9.42054e-05	0.0172558	PAU007278.1	40S ribosomal S17-like	GO:0003735; structural constituent of ribosome; function GO:0005622; intracellular; component GO:0005840; ribosome; component GO:0006412; translation; process	K02962 small subunit ribosomal protein S17e
peak6973	scaffold37	584673	584991	35	8	2	20	506	132	2.90849	0.00268917	0.0916378	PAU017129.1	patellin-3-like	GO:0005215; transporter activity; function GO:0005622; intracellular; component GO:0006810; transport; process GO:0016021; integral component of membrane; component	---
peak12227	scaffold942	42643	42978	20	17	8	80	506	132	2.90726	4.79444e-05	0.0106557	PAU030534.1	auxin response factor 16-like	GO:0003677; DNA binding; function GO:0005634; nucleus; component GO:0006355; regulation of transcription, DNA-templated; process GO:0009725; response to hormone; process GO:0046983; protein dimerization activity; function	K14486 auxin response factor
peak11918	scaffold872	60681	61062	7	23	12	77	506	132	2.89449	0.00016199	0.0225661	PAU029573.1	molybdenum cofactor sulfurase-like	---	K15631 molybdenum cofactor sulfurtransferase [EC:2.8.1.9]
peak6998	scaffold370	31359	31773	21	12	12	63	506	132	2.89091	6.32381e-05	0.0133419	PAU017307.1	cytochrome P450 94C1-like	GO:0005506; iron ion binding; function GO:0016705; oxidoreductase activity, acting on paired donors, with incorporation or reduction of molecular oxygen; function GO:0020037; heme binding; function GO:0055114; oxidation-reduction process; process	K13407 fatty acid omega-hydroxylase [EC:1.14.-.-]
peak11037	scaffold72	869203	869654	12	8	24	68	506	132	2.88835	0.000111286	0.0189479	PAU027542.1	beta-glucosidase 12-like	GO:0004553; hydrolase activity, hydrolyzing O-glycosyl compounds; function GO:0005975; carbohydrate metabolic process; process	K01188 beta-glucosidase [EC:3.2.1.21]
peak6785	scaffold359	376906	377380	19	9	17	59	506	132	2.87776	8.76745e-05	0.0166677	PAU016631.1	RHOMBOID 13	GO:0004252; serine-type endopeptidase activity; function GO:0016021; integral component of membrane; component	K09651 rhomboid domain-containing protein 1 [EC:3.4.21.-]
peak9831	scaffold575	101572	102109	20	12	13	55	506	132	2.86575	9.42356e-05	0.0172558	PAU024511.1	DNA replication licensing factor MCM4	GO:0003677; DNA binding; function GO:0003678; DNA helicase activity; function GO:0005524; ATP binding; function GO:0006260; DNA replication; process GO:0006270; DNA replication initiation; process GO:0042555; MCM complex; component	K02212 DNA replication licensing factor MCM4 [EC:3.6.4.12]
peak9047	scaffold513	289961	290366	12	13	20	76	506	132	2.85816	6.63473e-05	0.0137	PAU022715.1	early nodulin 1	GO:0009055; electron carrier activity; function	---
peak6763	scaffold358	316119	316539	17	15	14	77	506	132	2.85413	4.33379e-05	0.0100943	PAU016593.1	vesicle-fusing ATPase	GO:0005524; ATP binding; function	K06027 vesicle-fusing ATPase [EC:3.6.4.6]
peak7285	scaffold388	402923	403349	20	9	17	55	506	132	2.8415	0.000121717	0.0192597	PAU018019.1	pentatricopeptide repeat-containing mitochondrial	---	K19090 CRISPR-associated protein Cas5t
peak2844	scaffold175	281225	281617	18	16	8	41	85	412	2.8409	0.000846931	0.0540754	PAU006513.1	annexin D1	GO:0005509; calcium ion binding; function GO:0005544; calcium-dependent phospholipid binding; function	K17095 annexin A7/11
peak5428	scaffold298	87194	87604	12	13	11	59	113	310	2.83824	0.000127259	0.0198136	PAU013092.1	glucan endo-1,3-beta-glucosidase 8-like	GO:0004553; hydrolase activity, hydrolyzing O-glycosyl compounds; function GO:0005975; carbohydrate metabolic process; process	K15429 tRNA (guanine37-N1)-methyltransferase [EC:2.1.1.228]
peak11343	scaffold773	47570	47947	27	7	12	30	506	132	2.83778	0.000570116	0.0442648	PAU028180.1	probable GABA transporter 2 isoform X1	---	K14209 solute carrier family 36 (proton-coupled amino acid transporter)
peak7076	scaffold374	322794	323152	23	11	12	43	506	132	2.82728	0.000209379	0.0258395	PAU017494.1	probable methyltransferase PMT5 isoform X1	GO:0000172; ribonuclease MRP complex; component GO:0003723; RNA binding; function GO:0004540; ribonuclease activity; function GO:0006364; rRNA processing; process GO:0006379; mRNA cleavage; process GO:0008033; tRNA processing; process GO:0008168; methyltransferase activity; function GO:0030677; ribonuclease P complex; component	K16302 metal transporter CNNM
peak8187	scaffold441	278170	278679	27	6	15	50	506	132	2.81988	0.000256086	0.0290472	PAU020442.1	eukaryotic translation initiation factor 3 subunit C	GO:0003743; translation initiation factor activity; function GO:0003824; catalytic activity; function GO:0004739; pyruvate dehydrogenase (acetyl-transferring) activity; function GO:0005515; protein binding; function GO:0005852; eukaryotic translation initiation factor 3 complex; component GO:0006096; glycolytic process; process GO:0006413; translational initiation; process GO:0008152; metabolic p…	K03252 translation initiation factor 3 subunit C
peak12024	scaffold893	53948	54328	22	12	13	58	506	132	2.81923	0.000102315	0.0179451	PAU029873.1	IQ-DOMAIN 1-like	GO:0005515; protein binding; function	K14411 RNA-binding protein Musashi
peak1912	scaffold13	2321609	2322020	13	12	14	49	458	96	2.81683	0.000184537	0.0242681	PAU004047.1	uncharacterized protein LOC105171331	---	K10781 fatty acyl-ACP thioesterase B [EC:3.1.2.14 3.1.2.21]
peak6706	scaffold356	329509	329910	26	8	15	68	506	132	2.81521	9.61655e-05	0.0174933	PAU016477.1	ATP-dependent 6-phosphofructokinase chloroplastic	GO:0003872; 6-phosphofructokinase activity; function GO:0006002; fructose 6-phosphate metabolic process; process GO:0006096; glycolytic process; process	K00850 6-phosphofructokinase 1 [EC:2.7.1.11]
peak10622	scaffold645	9953	10527	23	9	16	61	506	132	2.80921	0.00011287	0.0190209	PAU026527.1	LOW QUALITY PROTEIN: uncharacterized protein LOC105173575	---	---
peak8949	scaffold51	78748	79235	16	23	6	57	506	132	2.80838	0.000332657	0.0322991	PAU022463.2	vacuolar fusion CCZ1 homolog isoform X2	---	---
peak12172	scaffold93	331407	331794	13	17	15	48	506	132	2.78686	0.000237969	0.0279374	PAU030385.1	two-component response regulator ARR2 isoform X1	GO:0000160; phosphorelay signal transduction system; process GO:0003677; DNA binding; function GO:0003682; chromatin binding; function	K14491 two-component response regulator ARR-B family
peak28777	scaffold92	1076232	1077215	26	53	32	115	815	667	2.77983	4.73816e-05	0.0106557	PAU030310.1	inactive receptor-like serine threonine- kinase At2g40270	GO:0004672; protein kinase activity; function GO:0005524; ATP binding; function GO:0006468; protein phosphorylation; process GO:0016772; transferase activity, transferring phosphorus-containing groups; function	K04733 interleukin-1 receptor-associated kinase 4 [EC:2.7.11.1]
peak10437	scaffold626	17790	18329	14	19	14	63	506	132	2.7587	0.000151338	0.0215991	PAU026064.1	phytosulfokine receptor 2	GO:0004672; protein kinase activity; function GO:0005515; protein binding; function GO:0005524; ATP binding; function GO:0006468; protein phosphorylation; process GO:0016772; transferase activity, transferring phosphorus-containing groups; function	K13415 protein brassinosteroid insensitive 1 [EC:2.7.10.1 2.7.11.1]
peak9029	scaffold513	19596	19908	9	17	19	47	506	132	2.75755	0.000402355	0.0371891	PAU022695.1	cytochrome P450 714C2-like	GO:0005506; iron ion binding; function GO:0016705; oxidoreductase activity, acting on paired donors, with incorporation or reduction of molecular oxygen; function GO:0020037; heme binding; function GO:0055114; oxidation-reduction process; process	K10717 cytokinin trans-hydroxylase
peak7851	scaffold42	163536	163912	22	16	10	48	506	132	2.75152	0.000255404	0.0290472	PAU019622.1	probable galacturonosyltransferase 9	GO:0016757; transferase activity, transferring glycosyl groups; function GO:0047262; polygalacturonate 4-alpha-galacturonosyltransferase activity; function	K13648 alpha-1,4-galacturonosyltransferase [EC:2.4.1.43]
peak6877	scaffold364	490251	490641	15	16	15	40	506	132	2.75126	0.000366535	0.0344247	PAU016877.1	potassium transporter 2	GO:0015079; potassium ion transmembrane transporter activity; function GO:0016020; membrane; component GO:0071805; potassium ion transmembrane transport; process	K12236 transcriptional repressor NF-X1
peak6479	scaffold344	448680	449137	21	11	17	57	506	132	2.7496	0.000149208	0.0214158	PAU015865.1	probable plastid-lipid-associated chloroplastic	---	---
peak4861	scaffold266	43773	44248	13	15	13	26	164	334	2.74436	0.000796455	0.0537622	PAU011665.2	armadillo repeat-containing kinesin 1 isoform X1	GO:0003777; microtubule motor activity; function GO:0005488; binding; function GO:0005515; protein binding; function GO:0005524; ATP binding; function GO:0005871; kinesin complex; component GO:0007018; microtubule-based movement; process GO:0008017; microtubule binding; function	K10396 kinesin family member 5
peak11811	scaffold848	64114	64452	16	15	17	52	506	132	2.72605	0.00021861	0.0261496	PAU029311.1	long-chain-fatty-acid--AMP ligase 29-like	GO:0003824; catalytic activity; function GO:0008152; metabolic process; process	K01904 4-coumarate--CoA ligase [EC:6.2.1.12]
peak4837	scaffold262	694577	694872	12	8	11	41	154	199	2.72551	0.000107553	0.0186393	PAU011592.1	hexose carrier HEX6-like	GO:0005215; transporter activity; function GO:0016020; membrane; component GO:0016021; integral component of membrane; component GO:0022857; transmembrane transporter activity; function GO:0022891; substrate-specific transmembrane transporter activity; function GO:0055085; transmembrane transport; process	K08150 MFS transporter, SP family, solute carrier family 2 (myo-inositol transporter), member 13
peak6668	scaffold354	441575	442095	28	9	14	49	506	132	2.71878	0.000295563	0.0317525	PAU016396.1	serine threonine- kinase HT1-like isoform X1	GO:0005515; protein binding; function	K06272 integrin-linked kinase [EC:2.7.11.1]
peak11348	scaffold773	98692	99073	15	13	20	46	506	132	2.71132	0.000331855	0.0322991	PAU028186.1	MADS-box transcription factor 17-like	GO:0003677; DNA binding; function GO:0046983; protein dimerization activity; function	K09265 MADS-box transcription factor, other eukaryote
peak7556	scaffold4	4222262	4222693	18	20	11	58	506	132	2.70698	0.000240102	0.028069	PAU018711.1	G3BP isoform X2	GO:0003676; nucleic acid binding; function	K17265 Ras GTPase-activating protein-binding protein 1 [EC:3.6.4.12 3.6.4.13]
peak11209	scaffold744	84830	85343	10	20	17	51	506	132	2.70151	0.000417332	0.0380925	PAU027942.1	ABC transporter B family member 11-like	GO:0005524; ATP binding; function GO:0006810; transport; process GO:0016021; integral component of membrane; component GO:0042626; ATPase activity, coupled to transmembrane movement of substances; function GO:0055085; transmembrane transport; process	K05658 ATP-binding cassette, subfamily B (MDR/TAP), member 1 [EC:3.6.3.44]
peak3744	scaffold211	52323	53026	30	22	18	79	322	460	2.69876	7.10071e-05	0.0142933	PAU009021.1	Blue copper	GO:0009055; electron carrier activity; function	---
peak8867	scaffold50	1299005	1299458	11	16	22	62	506	132	2.68498	0.000272806	0.0304319	PAU022267.1	thaumatin 1b	---	K14297 nuclear pore complex protein Nup98-Nup96
peak7786	scaffold412	39718	40139	29	9	15	56	506	132	2.6804	0.000279102	0.0309198	PAU019394.1	pentatricopeptide repeat-containing mitochondrial	---	K17710 pentatricopeptide repeat domain-containing protein 1
peak8196	scaffold444	350872	351273	19	16	14	36	506	132	2.67252	0.000574433	0.0444804	PAU020482.1	nudix hydrolase chloroplastic-like isoform X1	GO:0016787; hydrolase activity; function	---
peak11724	scaffold84	93268	93620	16	16	17	42	506	132	2.66834	0.000459271	0.0405202	PAU029121.1	pentatricopeptide repeat-containing At4g11690-like	---	K17964 leucine-rich PPR motif-containing protein, mitochondrial
peak24426	scaffold509	261837	262375	73	36	24	126	815	667	2.66563	4.09602e-05	0.00975678	PAU022450.1	serine threonine- kinase At3g51990	GO:0004672; protein kinase activity; function GO:0005524; ATP binding; function GO:0006468; protein phosphorylation; process GO:0016772; transferase activity, transferring phosphorus-containing groups; function	K04730 interleukin-1 receptor-associated kinase 1 [EC:2.7.11.1]
peak4134	scaffold226	318897	319340	15	23	18	50	460	241	2.65329	0.000280756	0.0309198	PAU009839.1	cytochrome P450 94A2-like	GO:0005506; iron ion binding; function GO:0016705; oxidoreductase activity, acting on paired donors, with incorporation or reduction of molecular oxygen; function GO:0020037; heme binding; function GO:0055114; oxidation-reduction process; process	K13407 fatty acid omega-hydroxylase [EC:1.14.-.-]
peak1493	scaffold121	11349	11774	28	25	8	67	365	322	2.65089	0.000208139	0.0258395	PAU002948.1	vacuolar 8-like	GO:0005488; binding; function GO:0005515; protein binding; function	K08332 vacuolar protein 8
peak3690	scaffold21	1523056	1523614	51	49	60	69	708	1151	2.64983	0.000439024	0.0395733	PAU008911.1	probable cyclic nucleotide-gated ion channel 14	GO:0003676; nucleic acid binding; function GO:0005216; ion channel activity; function GO:0005249; voltage-gated potassium channel activity; function GO:0006811; ion transport; process GO:0006813; potassium ion transport; process GO:0008270; zinc ion binding; function GO:0016020; membrane; component GO:0055085; transmembrane transport; process	K05391 cyclic nucleotide gated channel, other eukaryote
peak5488	scaffold3	334455	334771	1	8	10	39	81	124	2.64956	0.000775055	0.0531707	PAU013264.1	indole-3-acetic acid-induced ARG7-like	---	K14488 SAUR family protein
peak3727	scaffold210	473571	474086	14	17	32	67	363	363	2.63764	0.000210337	0.0258395	PAU008996.1	OBERON 4	---	---
peak10265	scaffold61	842216	842643	26	17	20	179	506	132	2.63614	1.45677e-05	0.00493185	PAU025665.1	fasciclin-like arabinogalactan 9	---	K06464 integrin beta 2; K06588 integrin beta 5; K19519 transforming growth factor-beta-induced protein
peak6431	scaffold341	534414	534850	23	18	13	72	506	132	2.62814	0.000164272	0.0227751	PAU015708.1	probable receptor kinase At5g47070	GO:0004672; protein kinase activity; function GO:0005524; ATP binding; function GO:0006468; protein phosphorylation; process GO:0016772; transferase activity, transferring phosphorus-containing groups; function	K04730 interleukin-1 receptor-associated kinase 1 [EC:2.7.11.1]
peak3602	scaffold207	781998	782294	7	14	21	43	444	97	2.61136	0.00111052	0.061815	PAU008682.1	basic leucine zipper 43	GO:0003700; sequence-specific DNA binding transcription factor activity; function GO:0006355; regulation of transcription, DNA-templated; process GO:0043565; sequence-specific DNA binding; function	K09060 plant G-box-binding factor
peak11958	scaffold88	432919	433283	27	8	19	41	506	132	2.60728	0.000748707	0.0522748	PAU029660.1	uncharacterized protein LOC105177123	---	---
peak2750	scaffold171	295931	296233	9	11	12	50	181	163	2.60627	0.000110477	0.0189209	PAU006289.1	calcium-binding mitochondrial carrier S -2-B-like	GO:0003735; structural constituent of ribosome; function GO:0005509; calcium ion binding; function GO:0005622; intracellular; component GO:0005840; ribosome; component GO:0006412; translation; process GO:0055085; transmembrane transport; process	K14684 solute carrier family 25 (mitochondrial phosphate transporter), member 23/24/25/41
peak10977	scaffold709	122398	122912	26	13	16	60	506	132	2.60298	0.000271164	0.0303652	PAU027343.1	uncharacterized protein LOC105172319	---	K10406 kinesin family member C2/C3
peak22525	scaffold393	258249	259100	32	64	31	132	815	667	2.60267	9.67344e-05	0.0174933	PAU018354.1	LOB domain-containing 41-like	---	K13945 LOB domain-containing protein 29
peak6833	scaffold362	131176	131796	22	20	14	89	506	132	2.60061	0.000120063	0.0192597	PAU016785.1	---	---	K13173 arginine and glutamate-rich protein 1
peak12162	scaffold93	9047	9482	19	18	16	57	506	132	2.59896	0.000312796	0.0319373	PAU030342.1	chaperone dnaJ 49	---	K09518 DnaJ homolog subfamily B member 12
peak10873	scaffold69	531745	532184	30	12	14	57	506	132	2.59359	0.000363766	0.0344247	PAU027119.1	EIN3-binding F-box 1-like	GO:0005515; protein binding; function	K14515 EIN3-binding F-box protein
peak7541	scaffold4	1607151	1607574	23	16	15	53	506	132	2.58969	0.000366129	0.0344247	PAU018664.1	VQ motif-containing 9	---	---
peak8099	scaffold433	141370	141903	18	21	17	94	506	132	2.58771	0.000116622	0.0192597	PAU020206.1	peroxisome biogenesis 19-1-like	GO:0005777; peroxisome; component	K13337 peroxin-19
peak2865	scaffold177	19266	19780	21	25	7	77	315	251	2.58705	0.000201388	0.0254932	PAU006561.2	NADH dehydrogenase [ubiquinone] 1 beta subcomplex subunit mitochondrial	---	---
peak7540	scaffold4	695706	696212	15	19	18	49	506	132	2.58236	0.0005377	0.0436373	PAU018656.1	7-deoxyloganetin glucosyltransferase-like	GO:0008152; metabolic process; process GO:0016758; transferase activity, transferring hexosyl groups; function	K13030 cyanohydrin beta-glucosyltransferase [EC:2.4.1.85]
peak9649	scaffold558	4816	5440	14	21	22	110	506	132	2.57524	0.000119544	0.0192597	PAU024061.1	MATE efflux family LAL5-like	GO:0006855; drug transmembrane transport; process GO:0015238; drug transmembrane transporter activity; function GO:0015297; antiporter activity; function GO:0016020; membrane; component GO:0055085; transmembrane transport; process	K03327 multidrug resistance protein, MATE family
peak12167	scaffold93	231424	231853	25	17	13	54	506	132	2.57269	0.000408672	0.0375347	PAU030367.1	nucleoporin NUP116 NSP116	GO:0005515; protein binding; function	K17766 mitochondrial import receptor subunit TOM34
peak7374	scaffold39	1721986	1722411	22	19	17	98	506	132	2.57013	0.000103387	0.0180247	PAU018264.1	hypothetical protein MIMGU_mgv1a008995mg	GO:0000786; nucleosome; component GO:0003676; nucleic acid binding; function GO:0003677; DNA binding; function GO:0046982; protein heterodimerization activity; function	K11253 histone H3
peak1141	scaffold114	162751	163263	50	12	22	80	445	396	2.56712	0.000184238	0.0242681	PAU002128.1	uncharacterized protein LOC105160492	---	---
peak8943	scaffold509	329514	329931	20	14	21	58	506	132	2.5619	0.000355011	0.033889	PAU022455.1	calcium-transporting ATPase plasma membrane-type	GO:0000166; nucleotide binding; function GO:0005388; calcium-transporting ATPase activity; function GO:0005516; calmodulin binding; function GO:0005524; ATP binding; function GO:0016020; membrane; component GO:0016021; integral component of membrane; component GO:0046872; metal ion binding; function GO:0070588; calcium ion transmembrane transport; process	K01537 Ca2+-transporting ATPase [EC:3.6.3.8]
peak2364	scaffold155	76989	77523	33	8	14	23	390	212	2.56022	0.00158338	0.0711802	PAU005285.1	Alpha-1,4-glucan- synthase [UDP-forming]	GO:0016866; intramolecular transferase activity; function GO:0030244; cellulose biosynthetic process; process	K13379 reversibly glycosylated polypeptide / UDP-arabinopyranose mutase [EC:2.4.1.- 5.4.99.30]
peak11651	scaffold82	124091	124805	19	17	20	74	506	132	2.55837	0.000204766	0.0258084	PAU028925.2	BTB POZ and TAZ domain-containing 3	GO:0003712; transcription cofactor activity; function GO:0004402; histone acetyltransferase activity; function GO:0005515; protein binding; function GO:0005634; nucleus; component GO:0006355; regulation of transcription, DNA-templated; process GO:0008270; zinc ion binding; function	K00517
peak21911	scaffold37	572659	573372	95	30	20	84	815	667	2.55146	0.000465847	0.0406311	PAU017128.1	patellin-3	GO:0005215; transporter activity; function GO:0005622; intracellular; component GO:0006810; transport; process GO:0016021; integral component of membrane; component	K14399 polyribonucleotide 5'-hydroxyl-kinase [EC:2.7.1.78]
peak4742	scaffold26	1613805	1614131	20	7	14	54	166	226	2.54987	0.000197877	0.025404	PAU011407.1	DUF724 domain-containing 6 isoform X4	---	---
peak7118	scaffold377	429896	430268	19	19	16	47	506	132	2.54453	0.000619426	0.0465515	PAU017620.1	FLX-like 4	---	K13207 CUG-BP- and ETR3-like factor
peak4886	scaffold266	591503	592081	47	21	33	61	496	555	2.54422	0.000301835	0.0317525	PAU011703.1	alpha-taxilin isoform X1	GO:0019905; syntaxin binding; function	K03231 elongation factor 1-alpha
peak7720	scaffold41	451546	451920	22	11	22	41	506	132	2.5412	0.000857095	0.0543667	PAU019149.1	stAR-related lipid transfer mitochondrial-like isoform X1	GO:0008289; lipid binding; function	---
peak11959	scaffold88	437751	438184	24	13	19	49	506	132	2.53844	0.000540975	0.0436373	PAU029661.1	universal stress A	GO:0006950; response to stress; process	---
peak6378	scaffold336	544734	545109	23	19	13	46	506	132	2.53714	0.000677744	0.0488429	PAU015561.1	uncharacterized protein LOC105161957	---	---
peak7621	scaffold403	147866	148482	21	14	25	101	506	132	2.53242	0.000132064	0.0201311	PAU018879.1	NAC domain-containing 8 isoform X1	GO:0003677; DNA binding; function GO:0006355; regulation of transcription, DNA-templated; process	---
peak7994	scaffold426	101642	102078	30	15	11	34	506	132	2.5318	0.00127604	0.0644736	PAU019958.3	pentatricopeptide repeat-containing At1g20230	GO:0001522; pseudouridine synthesis; process GO:0003723; RNA binding; function GO:0009451; RNA modification; process GO:0009982; pseudouridine synthase activity; function	K15452 tRNA pseudouridine synthase 2 [EC:5.4.99.-]
peak22892	scaffold41	1646910	1647284	30	52	46	57	815	667	2.5283	0.000752982	0.0523809	PAU019312.1	chitinase family	GO:0004553; hydrolase activity, hydrolyzing O-glycosyl compounds; function GO:0005975; carbohydrate metabolic process; process	K01183 chitinase [EC:3.2.1.14]
peak11684	scaffold824	10063	10578	12	24	19	73	506	132	2.52614	0.000453238	0.0402318	PAU029045.1	chaperone dnaJ 16	---	K09517 DnaJ homolog subfamily B member 11
peak9630	scaffold556	34007	34566	26	18	16	89	506	132	2.52202	0.000154698	0.0218642	PAU024047.1	omega-hydroxypalmitate O-feruloyl transferase	GO:0016747; transferase activity, transferring acyl groups other than amino-acyl groups; function	K15400 omega-hydroxypalmitate O-feruloyl transferase [EC:2.3.1.188]
peak8637	scaffold48	531782	532254	13	25	17	66	506	132	2.51276	0.000570129	0.0442648	PAU021524.1	leucine-rich repeat extensin 4	---	K02984 small subunit ribosomal protein S3Ae
peak7473	scaffold396	447438	447868	32	12	18	87	506	132	2.51222	0.000205931	0.0258395	PAU018494.1	3-ketoacyl- synthase 3-like	GO:0003824; catalytic activity; function GO:0006633; fatty acid biosynthetic process; process GO:0008152; metabolic process; process GO:0008610; lipid biosynthetic process; process GO:0016020; membrane; component GO:0016747; transferase activity, transferring acyl groups other than amino-acyl groups; function	K15397 3-ketoacyl-CoA synthase [EC:2.3.1.199]
peak4310	scaffold232	683577	684005	44	19	16	97	436	327	2.51055	8.55769e-05	0.0165005	PAU010223.1	L-type lectin-domain containing receptor kinase -like	GO:0030246; carbohydrate binding; function	K04730 interleukin-1 receptor-associated kinase 1 [EC:2.7.11.1]
peak28026	scaffold812	81398	81881	82	47	25	189	815	667	2.50074	3.20075e-05	0.00824689	PAU028883.1	uncharacterized protein LOC105177867 isoform X2	GO:0005515; protein binding; function GO:0008270; zinc ion binding; function	---
peak26954	scaffold663	154265	155138	81	55	22	246	815	667	2.50015	1.97919e-05	0.00582063	PAU026784.1	CBL-interacting serine threonine- kinase 11	GO:0004672; protein kinase activity; function GO:0005524; ATP binding; function GO:0006468; protein phosphorylation; process GO:0007165; signal transduction; process GO:0016772; transferase activity, transferring phosphorus-containing groups; function	K12761 carbon catabolite-derepressing protein kinase [EC:2.7.11.1]
peak9057	scaffold515	297710	298231	15	26	14	57	506	132	2.49987	0.000808427	0.0540754	PAU022755.1	mitochondrial uncoupling 5-like	GO:0006839; mitochondrial transport; process GO:0031966; mitochondrial membrane; component	K15104 solute carrier family 25 (mitochondrial oxoglutarate transporter), member 11
peak4210	scaffold23	283687	284345	37	16	32	95	436	392	2.49436	9.94046e-05	0.0177556	PAU009989.1	UDP-glycosyltransferase 83A1-like	GO:0008152; metabolic process; process GO:0016758; transferase activity, transferring hexosyl groups; function	K13691 pathogen-inducible salicylic acid glucosyltransferase [EC:2.4.1.-]
peak1289	scaffold119	118826	119323	12	23	11	58	182	276	2.4936	0.000547324	0.0436373	PAU002446.3	ureide permease 1-like isoform X2	GO:0016021; integral component of membrane; component GO:0030247; polysaccharide binding; function GO:0071705; nitrogen compound transport; process	---
peak7080	scaffold374	442401	442692	12	24	18	46	506	132	2.48873	0.00125581	0.0642024	PAU017509.1	alpha-1,4-glucan- synthase [UDP-forming] 2	GO:0016866; intramolecular transferase activity; function GO:0030244; cellulose biosynthetic process; process	K13379 reversibly glycosylated polypeptide / UDP-arabinopyranose mutase [EC:2.4.1.- 5.4.99.30]
peak12132	scaffold92	545817	546412	22	21	16	75	506	132	2.48816	0.000291052	0.0316193	PAU030241.1	BAHD acyltransferase DCR	GO:0016747; transferase activity, transferring acyl groups other than amino-acyl groups; function	K13065 shikimate O-hydroxycinnamoyltransferase [EC:2.3.1.133]
peak7370	scaffold39	1696397	1696872	21	19	19	74	506	132	2.48566	0.000281427	0.0309198	PAU018263.1	auxin response factor 3	GO:0003677; DNA binding; function GO:0005634; nucleus; component GO:0006355; regulation of transcription, DNA-templated; process GO:0009725; response to hormone; process	K14486 auxin response factor
peak10415	scaffold622	29103	29523	18	20	19	55	506	132	2.47475	0.000644881	0.047294	PAU026001.1	mRNA-decapping enzyme	---	K12611 mRNA-decapping enzyme 1B [EC:3.-.-.-]
peak4117	scaffold225	705219	705706	42	25	21	104	400	427	2.47361	8.39372e-05	0.0163918	PAU009807.1	probable acetyltransferase NATA1-like	GO:0008080; N-acetyltransferase activity; function	---
peak9028	scaffold512	321767	322346	18	25	15	70	506	132	2.47124	0.000495482	0.0421812	PAU022693.1	NRT1 PTR FAMILY	GO:0005215; transporter activity; function GO:0006810; transport; process GO:0016020; membrane; component	K14638 solute carrier family 15 (peptide/histidine transporter), member 3/4
peak8101	scaffold433	240062	240625	27	8	26	64	506	132	2.47039	0.000676526	0.0488429	PAU020210.1	transport SEC16B homolog	GO:0048208; COPII vesicle coating; process	K14792 rRNA biogenesis protein RRP5
peak1717	scaffold1252	1056	1356	34	16	26	40	158	545	2.46857	0.00235105	0.0854568	PAU003496.1	probable galactinol--sucrose galactosyltransferase 2	---	K06617 raffinose synthase [EC:2.4.1.82]
peak2850	scaffold176	146843	147199	5	9	6	62	79	81	2.45932	0.000185876	0.0242681	PAU006533.1	ubiquitin carboxyl-terminal hydrolase 12-like	GO:0005515; protein binding; function	K10523 speckle-type POZ protein
peak8570	scaffold474	50643	51053	10	27	17	42	506	132	2.45922	0.00208768	0.0814783	PAU021333.1	peroxisomal and mitochondrial division factor 2-like	---	---
peak9560	scaffold55	850640	851197	26	10	24	52	506	132	2.45796	0.000876919	0.0551436	PAU023907.1	omega-hydroxypalmitate O-feruloyl transferase	GO:0016747; transferase activity, transferring acyl groups other than amino-acyl groups; function	K15400 omega-hydroxypalmitate O-feruloyl transferase [EC:2.3.1.188]
peak7371	scaffold39	1698590	1699122	16	15	28	69	506	132	2.45785	0.000543164	0.0436373	PAU018263.1	auxin response factor 3	GO:0003677; DNA binding; function GO:0005634; nucleus; component GO:0006355; regulation of transcription, DNA-templated; process GO:0009725; response to hormone; process	K14486 auxin response factor
peak1119	scaffold1128	17145	17603	31	13	23	71	173	415	2.45148	0.000577596	0.0445443	PAU002076.1	calcium uniporter mitochondrial	---	---
peak26500	scaffold622	118285	119179	54	74	23	199	815	667	2.44998	8.75428e-05	0.0166677	PAU026013.1	probable CCR4-associated factor 1 homolog 11	---	---
peak831	scaffold104	460534	461204	24	23	13	75	216	333	2.44414	0.000314313	0.0319373	PAU001283.1	40S ribosomal S17	GO:0003735; structural constituent of ribosome; function GO:0005622; intracellular; component GO:0005840; ribosome; component GO:0006412; translation; process	K02962 small subunit ribosomal protein S17e
peak3350	scaffold197	319620	320027	16	16	30	47	204	395	2.44305	0.00131675	0.0653295	PAU007900.1	---	---	---
peak3485	scaffold202	35191	35898	26	23	12	49	194	377	2.4422	0.00100417	0.0591828	PAU008403.1	B3 domain-containing At2g36080	GO:0003677; DNA binding; function	K09287 RAV-like factor
peak11682	scaffold822	90671	91123	32	13	18	66	506	132	2.43796	0.000519035	0.043318	PAU029041.1	uncharacterized protein LOC105167066	GO:0005515; protein binding; function	---
peak11405	scaffold793	5808	6380	24	14	23	63	506	132	2.43764	0.000511613	0.0430509	PAU028325.1	late blight resistance homolog R1B-14	GO:0043531; ADP binding; function	K13457 disease resistance protein RPM1
peak9516	scaffold547	184050	184658	21	23	18	88	506	132	2.43338	0.000304047	0.0317525	PAU023793.1	transcription factor HBP-1b(c38)-like	GO:0003700; sequence-specific DNA binding transcription factor activity; function GO:0006351; transcription, DNA-templated; process GO:0006355; regulation of transcription, DNA-templated; process GO:0043565; sequence-specific DNA binding; function	K14431 transcription factor TGA
peak11337	scaffold771	8853	9291	25	17	19	59	506	132	2.42624	0.000597005	0.0456215	PAU028161.1	xyloglucan galactosyltransferase XLT2-like	---	K16911 ATP-dependent RNA helicase DDX21 [EC:3.6.4.13]
peak17322	scaffold207	684930	685368	66	23	16	81	589	394	2.42439	0.00050425	0.042678	PAU008669.1	AUGMIN subunit 5	GO:0051225; spindle assembly; process	---
peak4083	scaffold224	462686	463237	13	26	20	83	419	185	2.42294	0.000315924	0.0319373	PAU009733.1	---	---	---
peak6693	scaffold356	139867	140422	20	18	22	58	506	132	2.42076	0.000675085	0.0488429	PAU016453.1	Bifunctional inhibitor lipid-transfer seed storage 2S albumin superfamily	---	---
peak8355	scaffold457	61291	61898	12	21	26	65	506	132	2.41299	0.000982644	0.0586761	PAU020862.1	autophagy-related 11	GO:0006914; autophagy; process	---
peak7681	scaffold409	16744	17252	22	18	20	49	506	132	2.4099	0.000903233	0.0564049	PAU019037.1	probable beta-1,4-xylosyltransferase IRX10L	---	K02366 glucuronyl/N-acetylglucosaminyl transferase EXT1 [EC:2.4.1.224 2.4.1.225]
peak7619	scaffold403	101624	102065	34	15	19	105	506	132	2.40986	0.000215282	0.026008	PAU018876.1	leucine-rich repeat extensin 4	GO:0005515; protein binding; function	K02984 small subunit ribosomal protein S3Ae
peak8100	scaffold433	197194	197887	26	29	8	83	506	132	2.40798	0.000834907	0.0540754	PAU020208.1	sel1-like repeats-containing isoform X1	---	K14026 SEL1 protein
peak1957	scaffold132	595067	595696	25	25	38	82	668	249	2.40595	0.000395364	0.0366593	PAU004190.1	nuclear transcription factor Y subunit B-4-like	GO:0005622; intracellular; component GO:0043565; sequence-specific DNA binding; function GO:0046982; protein heterodimerization activity; function	K08065 nuclear transcription Y subunit beta
peak4230	scaffold23	1183983	1184486	11	16	19	57	107	300	2.40565	0.00120381	0.0631814	PAU010034.1	AChain Structures Of Alkaloid Biosynthetic Glucosidases Decode Substrate Specificity	GO:0004553; hydrolase activity, hydrolyzing O-glycosyl compounds; function GO:0005975; carbohydrate metabolic process; process	K01188 beta-glucosidase [EC:3.2.1.21]
peak12005	scaffold887	18906	19351	25	8	29	51	506	132	2.40486	0.00143475	0.0680923	PAU029813.1	probable alpha,alpha-trehalose-phosphate synthase [UDP-forming] 11	GO:0003824; catalytic activity; function GO:0005992; trehalose biosynthetic process; process GO:0008152; metabolic process; process	K16055 trehalose 6-phosphate synthase/phosphatase [EC:2.4.1.15 3.1.3.12]
peak9598	scaffold552	48184	48583	28	15	18	39	506	132	2.39974	0.00140203	0.0675828	PAU023986.1	reticulon B21	GO:0004721; phosphoprotein phosphatase activity; function GO:0005515; protein binding; function GO:0005634; nucleus; component	K18999 RNA polymerase II C-terminal domain phosphatase-like 3/4 [EC:3.1.3.16]
peak8072	scaffold430	437039	437284	26	12	24	47	506	132	2.39068	0.00121319	0.0631814	PAU020150.1	phenylalanine ammonia-lyase	GO:0003824; catalytic activity; function GO:0005737; cytoplasm; component GO:0006559; L-phenylalanine catabolic process; process GO:0009058; biosynthetic process; process GO:0016841; ammonia-lyase activity; function	K10775 phenylalanine ammonia-lyase [EC:4.3.1.24]
peak2053	scaffold138	746422	746926	17	15	23	58	203	296	2.38862	0.000533515	0.0436373	PAU004404.1	VAMP YKT61	GO:0006810; transport; process GO:0016021; integral component of membrane; component GO:0016192; vesicle-mediated transport; process	K08516 synaptobrevin homolog YKT6
peak11626	scaffold81	1036489	1036928	24	19	17	35	506	132	2.38427	0.0018504	0.0772191	PAU028860.1	uncharacterized protein LOC105164342 isoform X2	---	---
peak22209	scaffold381	7286	7845	76	44	39	125	815	667	2.38266	0.000132004	0.0201311	PAU017775.1	serine threonine- kinase At3g51990	GO:0004672; protein kinase activity; function GO:0005524; ATP binding; function GO:0006468; protein phosphorylation; process GO:0016772; transferase activity, transferring phosphorus-containing groups; function	K04730 interleukin-1 receptor-associated kinase 1 [EC:2.7.11.1]
peak10274	scaffold61	1360778	1361207	23	20	19	57	506	132	2.37956	0.000786183	0.0535254	PAU025680.1	trans-resveratrol di-O-methyltransferase	GO:0008168; methyltransferase activity; function GO:0008171; O-methyltransferase activity; function GO:0046983; protein dimerization activity; function	K16040 trans-resveratrol di-O-methyltransferase [EC:2.1.1.240]
peak8984	scaffold51	1159104	1159635	36	18	14	87	506	132	2.37358	0.000421658	0.0383643	PAU022554.3	NYN domain-containing OST-HTH domain-containing OHA domain-containing	GO:0005777; peroxisome; component GO:0010468; regulation of gene expression; process	K17573 meiosis arrest female protein 1
peak7376	scaffold39	1733181	1733617	32	20	10	35	506	132	2.37354	0.00250591	0.0888666	PAU018267.1	diacylglycerol O-acyltransferase cytosolic	---	---
peak11069	scaffold72	1232733	1233237	20	21	22	70	506	132	2.36853	0.000617031	0.0465411	PAU027595.1	zinc transporter chloroplastic	GO:0005385; zinc ion transmembrane transporter activity; function GO:0016020; membrane; component GO:0016021; integral component of membrane; component GO:0030001; metal ion transport; process GO:0046873; metal ion transmembrane transporter activity; function GO:0055085; transmembrane transport; process GO:0071577; zinc II ion transmembrane transport; process	K14709 solute carrier family 39 (zinc transporter), member 1/2/3
peak10909	scaffold699	15662	16124	25	18	20	56	506	132	2.36778	0.000861861	0.0545502	PAU027184.1	short-chain dehydrogenase TIC chloroplastic-like	GO:0008152; metabolic process; process GO:0016491; oxidoreductase activity; function	K11153 retinol dehydrogenase 12 [EC:1.1.1.300]
peak7740	scaffold41	1130739	1131232	20	21	21	59	506	132	2.36685	0.000836571	0.0540754	PAU019247.1	PREDICTED: uncharacterized protein LOC105977474	GO:0003735; structural constituent of ribosome; function GO:0005840; ribosome; component GO:0006412; translation; process	K02927 large subunit ribosomal protein L40e
peak9881	scaffold581	264839	265376	19	14	30	63	506	132	2.3636	0.000975989	0.0586761	PAU024666.1	uncharacterized protein At5g08430	GO:0003677; DNA binding; function GO:0005515; protein binding; function GO:0005634; nucleus; component GO:0006352; DNA-templated transcription, initiation; process GO:0016570; histone modification; process	K10398 kinesin family member 11
peak1942	scaffold130	866595	867225	37	24	31	73	595	296	2.35838	0.000381951	0.0357573	PAU004142.1	pleiotropic drug resistance 3	GO:0005524; ATP binding; function GO:0016020; membrane; component GO:0016887; ATPase activity; function	K05681 ATP-binding cassette, subfamily G (WHITE), member 2
peak12249	scaffold96	248154	248806	19	34	11	91	506	132	2.35707	0.000969956	0.0586761	PAU030721.1	scarecrow 22	---	K14494 DELLA protein
peak7796	scaffold412	449672	450278	28	23	12	47	506	132	2.34956	0.00154547	0.070638	PAU019445.1	cyclic dof factor 2	GO:0003677; DNA binding; function GO:0006355; regulation of transcription, DNA-templated; process	K16222 Dof zinc finger protein DOF5.5
peak11249	scaffold756	113909	114545	23	22	19	64	506	132	2.34341	0.000811779	0.0540754	PAU028006.1	prohibitin- mitochondrial	GO:0016020; membrane; component	K17081 prohibitin 2
peak22542	scaffold394	305575	306199	91	37	39	119	815	667	2.33896	0.000241019	0.028069	PAU018388.1	argonaute 5	GO:0003676; nucleic acid binding; function GO:0005515; protein binding; function	K11593 eukaryotic translation initiation factor 2C
peak9007	scaffold510	75969	76542	14	21	28	67	506	132	2.332	0.00117999	0.0630352	PAU022610.1	la-related 6C	GO:0003676; nucleic acid binding; function GO:0003723; RNA binding; function GO:0005634; nucleus; component GO:0006396; RNA processing; process GO:0030529; ribonucleoprotein complex; component	K15191 La-related protein 7
peak7724	scaffold41	645922	646658	35	17	14	49	506	132	2.3317	0.00142919	0.0679914	PAU019180.1	hydrogen peroxide induced 1	---	---
peak6901	scaffold367	71536	72060	21	17	26	57	506	132	2.32892	0.00106872	0.060302	PAU016927.1	probable disease resistance At4g27220	GO:0005515; protein binding; function GO:0043531; ADP binding; function	K13459 disease resistance protein RPS2
peak11395	scaffold79	1032934	1033421	16	23	25	68	506	132	2.31648	0.00104654	0.0599626	PAU028297.1	methyl- -binding domain-containing 7 isoform X1	GO:0003677; DNA binding; function GO:0005634; nucleus; component	---
peak7375	scaffold39	1729371	1729838	36	24	12	107	506	132	2.31533	0.000465833	0.0406311	PAU018266.1	28 kDa heat- and acid-stable phospho -like	---	---
peak9829	scaffold575	47318	48111	19	25	24	101	506	132	2.31116	0.000451178	0.0401714	PAU024505.1	terminal ear1 homolog	---	K17579 protein phosphatase 1 regulatory subunit 42
peak24049	scaffold48	1593711	1594428	63	68	32	143	815	667	2.3099	0.000225274	0.026662	PAU021556.1	transcription factor DIVARICATA-like	GO:0003677; DNA binding; function GO:0003682; chromatin binding; function	K08869 aarF domain-containing kinase
peak11081	scaffold722	146974	147508	24	19	26	93	506	132	2.30711	0.000434111	0.039252	PAU027639.1	serine threonine- kinase WAG1-like	GO:0004672; protein kinase activity; function GO:0005524; ATP binding; function GO:0006468; protein phosphorylation; process GO:0016772; transferase activity, transferring phosphorus-containing groups; function	K08286 protein-serine/threonine kinase [EC:2.7.11.-]
peak4843	scaffold265	6688	7110	21	15	11	75	265	131	2.30605	0.000219149	0.0261496	PAU011626.2	alcohol dehydrogenase	GO:0008270; zinc ion binding; function GO:0016491; oxidoreductase activity; function GO:0055114; oxidation-reduction process; process	K18857 alcohol dehydrogenase class-P [EC:1.1.1.1]
peak11124	scaffold737	65000	65639	26	15	28	84	506	132	2.30475	0.000604107	0.0459232	PAU027780.2	chaperone -like	GO:0031072; heat shock protein binding; function GO:0051082; unfolded protein binding; function	---
peak10261	scaffold61	428652	429429	22	26	24	127	506	132	2.2934	0.000302495	0.0317525	PAU025654.1	DDB1- and CUL4-associated factor 13	GO:0005515; protein binding; function	K11806 WD repeat and SOF domain-containing protein 1
peak7075	scaffold374	315586	316097	22	20	23	52	506	132	2.29183	0.00142649	0.0679914	PAU017492.1	uncharacterized protein LOC105156500	---	K02470 DNA gyrase subunit B [EC:5.99.1.3]
peak4802	scaffold262	71282	71858	47	19	23	55	534	267	2.28307	0.00106791	0.060302	PAU011525.1	uncharacterized protein LOC105160547 isoform X2	GO:0003676; nucleic acid binding; function	---
peak3780	scaffold213	130597	131362	32	28	29	88	199	515	2.28078	0.000921337	0.0568855	PAU009073.1	NAC domain-containing 67	GO:0003677; DNA binding; function GO:0006355; regulation of transcription, DNA-templated; process	K13126 polyadenylate-binding protein
peak18809	scaffold261	472393	473269	66	54	49	101	357	1041	2.28069	0.00138361	0.0672502	PAU011509.1	calcium ion binding	GO:0005509; calcium ion binding; function	K16277 E3 ubiquitin-protein ligase DRIP [EC:2.3.2.27]
peak27024	scaffold675	16980	17572	99	39	41	159	815	667	2.27928	0.00015312	0.0217468	PAU026910.1	cryptochrome 2	GO:0003913; DNA photolyase activity; function GO:0006281; DNA repair; process	K12119 cryptochrome 2
peak11832	scaffold858	23661	24315	35	17	20	85	506	132	2.27768	0.000623438	0.0466617	PAU029361.1	probable alpha,alpha-trehalose-phosphate synthase [UDP-forming] 11	GO:0003824; catalytic activity; function GO:0005992; trehalose biosynthetic process; process GO:0008152; metabolic process; process	K16055 trehalose 6-phosphate synthase/phosphatase [EC:2.4.1.15 3.1.3.12]
peak7718	scaffold41	410785	411344	15	25	25	65	506	132	2.2774	0.00146034	0.0686878	PAU019140.1	growth-regulating factor 7-like isoform X1	GO:0005524; ATP binding; function GO:0005634; nucleus; component GO:0006355; regulation of transcription, DNA-templated; process GO:0016818; hydrolase activity, acting on acid anhydrides, in phosphorus-containing anhydrides; function	---
peak5429	scaffold298	88374	88811	17	22	30	44	456	215	2.2764	0.00183988	0.0770765	PAU013092.1	glucan endo-1,3-beta-glucosidase 8-like	GO:0004553; hydrolase activity, hydrolyzing O-glycosyl compounds; function GO:0005975; carbohydrate metabolic process; process	K15429 tRNA (guanine37-N1)-methyltransferase [EC:2.1.1.228]
peak7785	scaffold412	32934	33376	26	21	19	48	506	132	2.27625	0.00165015	0.0727941	PAU019393.1	F-box only 21 isoform X1	GO:0003677; DNA binding; function GO:0005515; protein binding; function	K11940 heat shock protein HspQ
peak6950	scaffold369	450776	451473	20	27	20	75	506	132	2.27503	0.000987509	0.0586761	PAU017037.1	RNA-binding 26-like	---	---
peak10835	scaffold683	95562	95977	28	20	19	52	506	132	2.27465	0.0014645	0.0687726	PAU027046.1	FANTASTIC FOUR 3-like	---	K09528 DnaJ homolog subfamily C member 8
peak12042	scaffold9	2220936	2221370	36	13	19	38	506	132	2.27336	0.00268116	0.0916221	PAU029933.1	probable aldo-keto reductase 2	GO:0016491; oxidoreductase activity; function GO:0055114; oxidation-reduction process; process	K05275 pyridoxine 4-dehydrogenase [EC:1.1.1.65]
peak3140	scaffold185	825928	826517	13	31	26	42	363	307	2.27317	0.00264063	0.0907695	PAU007279.1	UPF0496 At3g19330-like	---	---
peak7993	scaffold426	54328	54787	26	21	17	27	506	132	2.27213	0.00401699	0.110082	PAU019953.1	probable mannitol dehydrogenase	GO:0008270; zinc ion binding; function GO:0016491; oxidoreductase activity; function GO:0055114; oxidation-reduction process; process	K00083 cinnamyl-alcohol dehydrogenase [EC:1.1.1.195]
peak27664	scaffold79	199187	200015	52	82	29	138	815	667	2.2691	0.000543135	0.0436373	PAU028288.1	LOB domain-containing 41-like	---	K13945
peak11945	scaffold88	293370	293761	30	21	17	56	506	132	2.26853	0.00137911	0.0672502	PAU029635.1	peroxidase 63	GO:0004601; peroxidase activity; function GO:0006979; response to oxidative stress; process GO:0020037; heme binding; function GO:0055114; oxidation-reduction process; process	K00430 peroxidase [EC:1.11.1.7]
peak3486	scaffold202	47679	48100	49	11	16	43	158	420	2.2671	0.00445765	0.113264	PAU008404.1	uncharacterized protein At5g41620	---	---
peak12036	scaffold9	797720	798276	29	19	22	74	506	132	2.26535	0.000779265	0.0532589	PAU029905.1	lysine-specific demethylase JMJ16	GO:0005634; nucleus; component	K11446 histone demethylase JARID1 [EC:1.14.11.-]
peak4352	scaffold238	116215	117072	39	27	36	111	486	375	2.26294	0.000175222	0.0238677	PAU010389.1	L-ascorbate peroxidase peroxisomal-like	GO:0004601; peroxidase activity; function GO:0006979; response to oxidative stress; process GO:0020037; heme binding; function GO:0055114; oxidation-reduction process; process	K00434 L-ascorbate peroxidase [EC:1.11.1.11]
peak9052	scaffold514	255669	256066	15	19	31	53	506	132	2.26262	0.00224145	0.0840252	PAU022733.1	alpha carbonic anhydrase 7	---	K01674 carbonic anhydrase [EC:4.2.1.1]
peak7153	scaffold379	463276	463788	32	14	24	62	506	132	2.26257	0.00121329	0.0631814	PAU017707.1	probable E3 ubiquitin- ligase ARI9	GO:0003676; nucleic acid binding; function GO:0005515; protein binding; function GO:0008270; zinc ion binding; function	K11968 ariadne-1 [EC:2.3.2.27]
peak6683	scaffold355	535305	535682	22	23	20	42	506	132	2.26099	0.0022809	0.0844864	PAU016428.1	heavy metal-associated isoprenylated plant 3-like	GO:0030001; metal ion transport; process GO:0046872; metal ion binding; function	K07213 copper chaperone
peak6874	scaffold364	268500	268772	23	21	22	47	506	132	2.25954	0.00185283	0.0772191	PAU016869.1	UV-B-induced chloroplastic-like	---	K08900 mitochondrial chaperone BCS1
peak1089	scaffold110	587028	587458	42	19	20	94	615	103	2.25853	0.00123543	0.0637757	PAU002005.1	probable phosphatase 2C 4	GO:0003824; catalytic activity; function	K01102 pyruvate dehydrogenase phosphatase [EC:3.1.3.43]
peak8818	scaffold494	349397	349934	29	18	22	60	506	132	2.2575	0.00118302	0.0630352	PAU021975.1	proteasome-associated ECM29 homolog isoform X1	GO:0005488; binding; function	K11886 proteasome component ECM29
peak12151	scaffold92	1057701	1058214	38	14	20	64	506	132	2.25065	0.00130969	0.0653295	PAU030305.1	probable inactive receptor kinase At4g23740	GO:0004672; protein kinase activity; function GO:0005515; protein binding; function GO:0005524; ATP binding; function GO:0006468; protein phosphorylation; process GO:0016772; transferase activity, transferring phosphorus-containing groups; function	K04733 interleukin-1 receptor-associated kinase 4 [EC:2.7.11.1]
peak6972	scaffold37	570579	571011	33	20	20	88	506	132	2.24791	0.000612263	0.0463014	PAU017127.1	chloroplastic	---	K13535 cardiolipin-specific phospholipase [EC:3.1.1.-]
peak7512	scaffold398	395398	395937	19	21	27	59	506	132	2.2466	0.00159368	0.0714945	PAU018586.1	pentatricopeptide repeat-containing	---	---
peak11844	scaffold86	1265471	1265853	24	19	25	56	506	132	2.24507	0.00154953	0.0707125	PAU029389.1	fruit SANT MYB Binding 1	---	---
peak12158	scaffold92	1199269	1199952	22	19	26	50	506	132	2.24387	0.00193589	0.0791166	PAU030324.1	polypyrimidine tract-binding homolog 2	---	K14948 polypyrimidine tract-binding protein 2
peak6970	scaffold37	533813	534602	26	21	22	62	506	132	2.24182	0.00124722	0.0639697	PAU017122.1	E3 ubiquitin- ligase RNF170-like	GO:0005515; protein binding; function GO:0008270; zinc ion binding; function	K15707 RING finger protein 170 [EC:2.3.2.27]
peak832	scaffold104	492646	493202	21	21	19	77	160	311	2.24177	0.000789097	0.0535254	PAU001287.1	root R-B2-like	GO:0009055; electron carrier activity; function GO:0022900; electron transport chain; process GO:0051536; iron-sulfur cluster binding; function GO:0051537; 2 iron, 2 sulfur cluster binding; function	K02639 ferredoxin
peak9588	scaffold551	85799	86321	27	21	21	59	506	132	2.23942	0.00132574	0.0654217	PAU023963.1	PREDICTED: uncharacterized protein At5g65660	---	---
peak9716	scaffold564	158301	158795	20	32	14	55	506	132	2.23898	0.00254202	0.089819	PAU024240.1	cyclin-dependent kinase D-3-like	GO:0004672; protein kinase activity; function GO:0005524; ATP binding; function GO:0006468; protein phosphorylation; process GO:0016772; transferase activity, transferring phosphorus-containing groups; function	K02202 cyclin-dependent kinase 7 [EC:2.7.11.22 2.7.11.23]
peak8225	scaffold446	155420	155718	17	20	29	47	506	132	2.23316	0.00263315	0.0907695	PAU020541.1	GDSL esterase lipase At5g08460-like	GO:0016788; hydrolase activity, acting on ester bonds; function	K10960 geranylgeranyl reductase [EC:1.3.1.83]
peak12041	scaffold9	1516085	1516470	29	15	26	56	506	132	2.23275	0.00161628	0.0719542	PAU029917.1	oil body-associated 1A	---	---
peak22472	scaffold39	1658119	1658733	97	48	36	139	815	667	2.23111	0.000309184	0.0319373	PAU018259.1	triose phosphate phosphate chloroplastic	GO:0005215; transporter activity; function GO:0006810; transport; process GO:0016020; membrane; component GO:0016021; integral component of membrane; component	K15283 solute carrier family 35, member E1
peak2514	scaffold16	1361207	1361672	20	12	7	43	321	31	2.22879	0.0053291	0.119679	PAU005641.1	transcription factor MYB1R1 isoform X2	GO:0003677; DNA binding; function GO:0003682; chromatin binding; function	K08869 aarF domain-containing kinase
peak28567	scaffold90	788196	789053	88	49	40	112	815	667	2.22283	0.000470296	0.0406311	PAU029961.1	TOC75- chloroplastic	GO:0006886; intracellular protein transport; process GO:0015450; P-P-bond-hydrolysis-driven protein transmembrane transporter activity; function GO:0019867; outer membrane; component	K07277 outer membrane protein insertion porin family
peak2363	scaffold155	76202	76819	33	15	27	80	184	375	2.22234	0.000954724	0.0583966	PAU005285.1	Alpha-1,4-glucan- synthase [UDP-forming]	GO:0016866; intramolecular transferase activity; function GO:0030244; cellulose biosynthetic process; process	K13379 reversibly glycosylated polypeptide / UDP-arabinopyranose mutase [EC:2.4.1.- 5.4.99.30]
peak8285	scaffold450	313944	314545	19	26	25	81	506	132	2.22172	0.00113836	0.0623954	PAU020674.2	phosphatidylinositol 4-kinase gamma 2-like	GO:0005509; calcium ion binding; function GO:0016772; transferase activity, transferring phosphorus-containing groups; function GO:0016773; phosphotransferase activity, alcohol group as acceptor; function	K14544 U3 small nucleolar RNA-associated protein 22
peak3141	scaffold186	671220	671639	38	8	14	24	271	222	2.22089	0.00482746	0.115585	PAU007296.2	cryptochrome 1 family	GO:0003913; DNA photolyase activity; function GO:0006281; DNA repair; process	K12118 cryptochrome 1
peak10249	scaffold609	147162	147579	24	19	26	54	506	132	2.21836	0.00179964	0.076047	PAU025623.1	lysosomal beta glucosidase-like	GO:0004553; hydrolase activity, hydrolyzing O-glycosyl compounds; function GO:0005975; carbohydrate metabolic process; process	K05349 beta-glucosidase [EC:3.2.1.21]
peak12170	scaffold93	305795	306227	27	21	23	66	506	132	2.21232	0.00120955	0.0631814	PAU030381.1	major allergen Pru ar 1	GO:0006952; defense response; process GO:0009607; response to biotic stimulus; process	K02553 regulator of ribonuclease activity A
peak6427	scaffold341	410099	410485	28	21	22	64	506	132	2.21216	0.00130802	0.0653295	PAU015695.1	Alpha beta-hydrolase domain-containing isoform 1	GO:0003824; catalytic activity; function	---
peak19092	scaffold275	300306	301233	64	70	63	164	787	858	2.21134	0.000247544	0.0286002	PAU012060.1	feruloyl ortho-hydroxylase 1-like	---	K06892 feruloyl-CoA ortho-hydroxylase [EC:1.14.11.-]
peak6537	scaffold348	284304	284773	31	28	14	82	506	132	2.20925	0.00118428	0.0630352	PAU016025.1	probable galacturonosyltransferase 11	GO:0016757; transferase activity, transferring glycosyl groups; function GO:0047262; polygalacturonate 4-alpha-galacturonosyltransferase activity; function	K13648 alpha-1,4-galacturonosyltransferase [EC:2.4.1.43]
peak19818	scaffold3	236318	237301	133	37	60	59	922	962	2.20667	0.00355583	0.104982	PAU013250.1	transmembrane 9 superfamily member 1-like	GO:0016021; integral component of membrane; component	K17087 transmembrane 9 superfamily member 3
peak6420	scaffold341	352937	353392	28	24	16	34	506	132	2.19998	0.00410108	0.110757	PAU015687.1	CDI-like	GO:0005634; nucleus; component GO:0006355; regulation of transcription, DNA-templated; process GO:0046983; protein dimerization activity; function	K14484 auxin-responsive protein IAA
peak6651	scaffold354	117093	117561	28	12	33	68	506	132	2.19792	0.00175157	0.0748856	PAU016362.1	pentatricopeptide repeat-containing chloroplastic-like	---	K03452 magnesium/proton exchanger
peak7711	scaffold41	365774	366202	30	21	18	34	506	132	2.19398	0.00385144	0.108763	PAU019133.1	small G signaling modulator 2-like isoform X3	---	K12840 splicing factor 45
peak9892	scaffold582	221271	221623	25	16	30	55	506	132	2.18848	0.00216656	0.0827479	PAU024692.2	WAT1-related At5g64700	GO:0016020; membrane; component GO:0016021; integral component of membrane; component GO:0022857; transmembrane transporter activity; function	K01623 fructose-bisphosphate aldolase, class I [EC:4.1.2.13]
peak7926	scaffold420	203795	204247	21	19	31	65	506	132	2.18758	0.00176714	0.0750006	PAU019813.1	probable WRKY transcription factor 13	GO:0003700; sequence-specific DNA binding transcription factor activity; function GO:0006355; regulation of transcription, DNA-templated; process GO:0043565; sequence-specific DNA binding; function	K18835 WRKY transcription factor 2
peak7716	scaffold41	375390	375803	25	15	32	62	506	132	2.18566	0.00187418	0.0775097	PAU019135.2	PREDICTED: uncharacterized protein LOC105977474	GO:0003735; structural constituent of ribosome; function GO:0005840; ribosome; component GO:0006412; translation; process	K02927 large subunit ribosomal protein L40e
peak5777	scaffold303	165812	166167	15	14	10	67	164	124	2.18535	0.000364343	0.0344247	PAU014018.1	hypothetical protein MIMGU_mgv1a015417mg	---	---
peak10112	scaffold6	2121885	2122607	33	20	19	51	506	132	2.18504	0.0022489	0.0840252	PAU025295.3	glutamate receptor -like	---	K05387 glutamate receptor, ionotropic, plant
peak7618	scaffold403	98597	99399	29	7	42	100	506	132	2.1818	0.00223795	0.0840252	PAU018876.1	leucine-rich repeat extensin 4	GO:0005515; protein binding; function	K02984 small subunit ribosomal protein S3Ae
peak6011	scaffold315	190492	190874	26	20	10	60	122	284	2.18106	0.00200808	0.0799493	PAU014653.1	N-lysine methyltransferase METTL21A	---	K17878 nicotinamide N-methyltransferase [EC:2.1.1.1]
peak25007	scaffold534	64802	65568	91	48	44	113	815	667	2.17828	0.000567864	0.0442648	PAU023475.1	glycerol-3-phosphate transporter 5	GO:0005215; transporter activity; function GO:0006810; transport; process GO:0016021; integral component of membrane; component GO:0055085; transmembrane transport; process	K13783 MFS transporter, OPA family, solute carrier family 37 (glycerol-3-phosphate transporter), member 1/2
peak22658	scaffold399	130897	131769	92	41	55	149	815	667	2.17742	0.000256779	0.0290472	PAU018613.1	uncharacterized protein LOC105167450	---	---
peak7077	scaffold374	341219	341645	45	13	21	82	506	132	2.17695	0.00144447	0.0682722	PAU017495.1	pentatricopeptide repeat-containing At1g26500	---	K17964 leucine-rich PPR motif-containing protein, mitochondrial
peak2132	scaffold14	2214782	2215481	34	19	31	84	423	254	2.17695	0.000508287	0.042895	PAU004672.1	mechanosensitive ion channel 6-like	GO:0016020; membrane; component GO:0055085; transmembrane transport; process	K17535 serine/threonine-protein kinase TNNI3K [EC:2.7.11.1]
peak6508	scaffold345	463520	464260	37	28	13	101	506	132	2.17533	0.00110781	0.0617891	PAU015923.1	YTH domain-containing family 2 isoform X2	---	K14404 cleavage and polyadenylation specificity factor subunit 4
peak1178	scaffold114	828930	829290	48	11	20	61	452	182	2.17459	0.00190713	0.0784268	PAU002201.1	uncharacterized protein LOC105160556	---	---
peak11960	scaffold88	457696	458131	36	22	14	42	506	132	2.17307	0.00364658	0.105822	PAU029664.1	monodehydroascorbate reductase peroxisomal	GO:0016491; oxidoreductase activity; function GO:0050660; flavin adenine dinucleotide binding; function GO:0055114; oxidation-reduction process; process	K08232 monodehydroascorbate reductase (NADH) [EC:1.6.5.4]
peak829	scaffold104	404901	405489	7	23	30	105	276	195	2.17162	0.00133635	0.0656116	PAU001280.1	cationic amino acid transporter chloroplastic-like	GO:0003333; amino acid transmembrane transport; process GO:0015171; amino acid transmembrane transporter activity; function GO:0016020; membrane; component	K03294 basic amino acid/polyamine antiporter, APA family
peak12372	scaffold991	26622	27152	27	15	29	41	506	132	2.16658	0.00357395	0.104982	PAU031094.1	GDP-mannose 3,5-epimerase 2	GO:0003824; catalytic activity; function GO:0050662; coenzyme binding; function	K10046 GDP-D-mannose 3', 5'-epimerase [EC:5.1.3.18 5.1.3.-]
peak5213	scaffold285	413130	413625	42	35	44	77	653	384	2.16619	0.000868609	0.0547393	PAU012506.1	uncharacterized protein LOC105169554	---	---
peak12014	scaffold89	791246	791876	17	34	21	86	506	132	2.16618	0.00176405	0.0750006	PAU029854.1	ankyrin repeat domain-containing 13A	GO:0005515; protein binding; function	---
peak7853	scaffold42	186024	186440	50	10	21	82	506	132	2.16444	0.00200518	0.0799493	PAU019627.1	zinc finger CONSTANS-LIKE 2	GO:0005515; protein binding; function GO:0005622; intracellular; component GO:0008270; zinc ion binding; function	K12135 zinc finger protein CONSTANS
peak7708	scaffold41	91049	91970	29	17	29	73	506	132	2.16193	0.00142107	0.0679914	PAU019100.1	rust resistance kinase Lr10-like	GO:0004672; protein kinase activity; function GO:0005524; ATP binding; function GO:0006468; protein phosphorylation; process GO:0016772; transferase activity, transferring phosphorus-containing groups; function	K04733 interleukin-1 receptor-associated kinase 4 [EC:2.7.11.1]
peak8842	scaffold499	195760	196437	17	24	27	39	506	132	2.16087	0.00462663	0.114156	PAU022075.1	ethylene-responsive transcription factor ESR2-like	GO:0003677; DNA binding; function GO:0003700; sequence-specific DNA binding transcription factor activity; function GO:0006355; regulation of transcription, DNA-templated; process	K09286 EREBP-like factor
peak12119	scaffold915	58440	59055	34	15	26	61	506	132	2.1601	0.00196816	0.0794071	PAU030189.1	7-deoxyloganetic acid UDP-glucosyltransferase	GO:0008152; metabolic process; process GO:0016758; transferase activity, transferring hexosyl groups; function	K00699 glucuronosyltransferase [EC:2.4.1.17]
peak7996	scaffold426	104281	104863	20	27	26	80	506	132	2.15988	0.00149774	0.0696592	PAU019958.3	pentatricopeptide repeat-containing At1g20230	GO:0001522; pseudouridine synthesis; process GO:0003723; RNA binding; function GO:0009451; RNA modification; process GO:0009982; pseudouridine synthase activity; function	K15452 tRNA pseudouridine synthase 2 [EC:5.4.99.-]
peak11128	scaffold739	73999	74583	27	21	27	79	506	132	2.15901	0.0011732	0.0630256	PAU027783.1	NETWORKED 4A	---	K09291 nucleoprotein TPR
peak11688	scaffold824	92429	93182	30	25	19	68	506	132	2.1589	0.00156448	0.0707619	PAU029054.1	non-functional NADPH-dependent codeinone reductase 2-like	GO:0016491; oxidoreductase activity; function GO:0055114; oxidation-reduction process; process	K19642 D-galacturonate reductase [EC:1.1.1.365]
peak10554	scaffold637	57578	58135	19	34	19	77	506	132	2.15436	0.00213763	0.0822156	PAU026412.1	inositol oxygenase 2-like	GO:0005506; iron ion binding; function GO:0005737; cytoplasm; component GO:0019310; inositol catabolic process; process GO:0050113; inositol oxygenase activity; function GO:0055114; oxidation-reduction process; process	K00469 inositol oxygenase [EC:1.13.99.1]
peak10270	scaffold61	1083010	1083531	27	20	24	40	506	132	2.15334	0.00356413	0.104982	PAU025668.1	homeobox-DDT domain RLT2 isoform X2	GO:0003677; DNA binding; function GO:0006351; transcription, DNA-templated; process GO:0006355; regulation of transcription, DNA-templated; process	K00863 dihydroxyacetone kinase [EC:2.7.1.29]
peak9596	scaffold551	295142	295976	27	18	30	73	506	132	2.15144	0.00153102	0.0705311	PAU023981.1	tRNA-dihydrouridine(20) synthase [NAD(P)+]-like	GO:0008033; tRNA processing; process GO:0017150; tRNA dihydrouridine synthase activity; function GO:0050660; flavin adenine dinucleotide binding; function GO:0055114; oxidation-reduction process; process	K05543 tRNA-dihydrouridine synthase 2 [EC:1.3.1.91]
peak24816	scaffold522	325519	326388	64	62	70	266	815	667	2.15028	3.73033e-05	0.00912676	PAU023119.1	malonyl-coenzyme:anthocyanin 5-O-glucoside-6 -O-malonyltransferase-like	GO:0016747; transferase activity, transferring acyl groups other than amino-acyl groups; function	K13264 isoflavone 7-O-glucoside-6''-O-malonyltransferase [EC:2.3.1.115]
peak8851	scaffold499	318424	318975	13	22	35	57	506	132	2.14756	0.00402691	0.110088	PAU022092.1	cleavage and polyadenylation specificity factor subunit 6	GO:0003676; nucleic acid binding; function	K14398 cleavage and polyadenylation specificity factor subunit 6/7
peak11681	scaffold822	23635	24068	32	17	25	52	506	132	2.14711	0.00246269	0.0879771	PAU029034.1	fasciclin domain	---	---
peak27657	scaffold784	104263	105017	101	42	40	53	815	667	2.14633	0.00344076	0.103782	PAU028259.1	receptor kinase At4g00960	GO:0004672; protein kinase activity; function GO:0005524; ATP binding; function GO:0006468; protein phosphorylation; process GO:0016772; transferase activity, transferring phosphorus-containing groups; function	K04733 interleukin-1 receptor-associated kinase 4 [EC:2.7.11.1]
peak9205	scaffold521	24317	24877	27	22	28	92	506	132	2.14632	0.00100211	0.0591828	PAU023046.1	lysosomal beta glucosidase-like	GO:0004553; hydrolase activity, hydrolyzing O-glycosyl compounds; function GO:0005975; carbohydrate metabolic process; process	K05349 beta-glucosidase [EC:3.2.1.21]
peak11334	scaffold77	1354463	1354901	38	26	12	65	506	132	2.14331	0.0025902	0.0902451	PAU028159.2	pentatricopeptide repeat-containing At3g58590	---	K15271 ATP-dependent DNA helicase HFM1/MER3 [EC:3.6.4.12]
peak23671	scaffold452	247770	248620	92	42	53	102	815	667	2.14145	0.00084484	0.0540754	PAU020745.1	cytochrome P450 71A6-like	GO:0005506; iron ion binding; function GO:0016705; oxidoreductase activity, acting on paired donors, with incorporation or reduction of molecular oxygen; function GO:0020037; heme binding; function GO:0055114; oxidation-reduction process; process	K00517 indol-3-yl-methylglucosinolate hydroxylase [EC:1.14.-.-]
peak9273	scaffold529	301543	302373	33	13	35	105	506	132	2.13875	0.00114574	0.0623954	PAU023227.2	PP2Ac-2 - Phosphatase 2A isoform 2 belonging to family 2	GO:0016787; hydrolase activity; function	K04382 serine/threonine-protein phosphatase 2A catalytic subunit [EC:3.1.3.16]
peak16391	scaffold18	1402084	1402450	40	55	42	68	1055	229	2.13719	0.00344933	0.103854	PAU006927.1	MYB-related transcription factor	---	---
peak11189	scaffold74	1405381	1405854	32	27	18	79	506	132	2.12795	0.001561	0.0707619	PAU027910.1	probable CCR4-associated factor 1 homolog 11	GO:0003676; nucleic acid binding; function GO:0005634; nucleus; component	K12581 CCR4-NOT transcription complex subunit 7/8
peak10874	scaffold69	560953	561373	25	31	16	51	506	132	2.12605	0.00365642	0.105822	PAU027120.2	CBL-interacting serine threonine- kinase 24	GO:0004672; protein kinase activity; function GO:0005524; ATP binding; function GO:0006468; protein phosphorylation; process GO:0007165; signal transduction; process GO:0016772; transferase activity, transferring phosphorus-containing groups; function	K07198 5'-AMP-activated protein kinase, catalytic alpha subunit [EC:2.7.11.11]
peak9269	scaffold529	248517	249045	22	33	18	65	506	132	2.12147	0.00279364	0.0930814	PAU023219.1	transmembrane 45A-like	---	K03695 ATP-dependent Clp protease ATP-binding subunit ClpB
peak8054	scaffold43	273199	273802	12	30	31	81	506	132	2.12144	0.00313063	0.0983262	PAU020099.1	hypothetical protein MIMGU_mgv1a013800mg	---	---
peak8567	scaffold473	169715	170236	13	37	21	67	506	132	2.11883	0.00436149	0.112277	PAU021328.1	zinc finger chloroplastic	GO:0008270; zinc ion binding; function	K02350 DNA polymerase zeta [EC:2.7.7.7]
peak12052	scaffold906	48091	48511	23	27	22	47	506	132	2.11637	0.00363043	0.105808	PAU029982.1	NDR1-like	---	---
peak8134	scaffold438	302472	303097	21	24	26	39	506	132	2.11536	0.00482598	0.115585	PAU020322.2	zeta-carotene chloroplastic chromoplastic	GO:0016117; carotenoid biosynthetic process; process GO:0016491; oxidoreductase activity; function GO:0016719; carotene 7,8-desaturase activity; function GO:0055114; oxidation-reduction process; process	K00514 zeta-carotene desaturase [EC:1.3.5.6]
peak26765	scaffold64	880359	881327	60	83	39	129	815	667	2.11266	0.000953897	0.0583966	PAU026446.1	uncharacterized protein LOC105158014	---	K17553 protein phosphatase 1 regulatory subunit 11
peak6949	scaffold369	443044	443810	21	26	33	117	506	132	2.112	0.00103185	0.0599193	PAU017036.1	probable RNA helicase SDE3	---	K18422 helicase MOV-10 [EC:3.6.4.13]
peak1494	scaffold121	21118	21916	45	36	29	74	522	358	2.11108	0.00115416	0.0625761	PAU002950.1	---	---	---
peak3644	scaffold21	748543	749357	45	49	62	96	424	774	2.11047	0.00173682	0.0746669	PAU008822.1	coiled-coil domain-containing 94 homolog	---	K13115 coiled-coil domain-containing protein 130
peak7622	scaffold403	149187	149899	24	26	31	119	506	132	2.10953	0.00084588	0.0540754	PAU018879.1	NAC domain-containing 8 isoform X1	GO:0003677; DNA binding; function GO:0006355; regulation of transcription, DNA-templated; process	---
peak3854	scaffold218	242244	242748	16	19	29	75	288	205	2.10751	0.00108944	0.0611154	PAU009210.1	calcium uptake mitochondrial-like	GO:0005509; calcium ion binding; function	---
peak6448	scaffold344	43483	44026	29	20	27	59	506	132	2.1036	0.00247869	0.0883316	PAU015821.1	spindle and kinetochore-associated 2	---	---
peak7742	scaffold41	1139387	1139827	47	24	16	124	506	132	2.10162	0.000976592	0.0586761	PAU019249.1	small G signaling modulator 2-like isoform X3	---	K12840 splicing factor 45
peak776	scaffold1013	9583	10053	15	9	18	65	149	139	2.10009	0.000735905	0.0516286	PAU001160.1	ER lumen -retaining receptor	GO:0006621; protein retention in ER lumen; process GO:0016021; integral component of membrane; component GO:0046923; ER retention sequence binding; function	K10949 ER lumen protein retaining receptor
peak10427	scaffold623	174953	175321	27	23	24	46	506	132	2.09874	0.00363631	0.105808	PAU026043.1	kinase-interacting family	---	---
peak26760	scaffold639	171967	172837	74	77	51	248	815	667	2.09385	9.34627e-05	0.0172558	PAU026432.1	SIEVE ELEMENT OCCLUSION B-like	---	---
peak10806	scaffold68	544876	545641	30	18	30	68	506	132	2.09289	0.00213386	0.0822156	PAU026991.1	---	---	---
peak2449	scaffold158	679479	680251	41	40	43	115	444	483	2.09102	0.00051441	0.0431615	PAU005492.1	aldehyde oxidase GLOX1-like	---	---
peak28788	scaffold93	250129	251027	102	45	48	101	815	667	2.0901	0.00121009	0.0631814	PAU030371.1	phospholipase D zeta 1 isoform X1	GO:0003824; catalytic activity; function	K01115 phospholipase D1/2 [EC:3.1.4.4]
peak3946	scaffold220	38679	39061	25	27	21	57	343	235	2.08828	0.00168458	0.0732441	PAU009433.2	DETOXIFICATION chloroplastic	GO:0006855; drug transmembrane transport; process GO:0015238; drug transmembrane transporter activity; function GO:0015297; antiporter activity; function GO:0016020; membrane; component GO:0055085; transmembrane transport; process	---
peak25023	scaffold54	13573	14418	86	70	45	203	815	667	2.08723	0.000192949	0.0249676	PAU023515.1	photosystem II reaction center W chloroplastic-like	GO:0009507; chloroplast; component GO:0009523; photosystem II; component GO:0015979; photosynthesis; process	K02721 photosystem II PsbW protein
peak8529	scaffold47	1228691	1229177	20	28	27	66	506	132	2.08592	0.00283587	0.0937188	PAU021248.1	glutathione gamma-glutamylcysteinyltransferase 1-like	GO:0010038; response to metal ion; process GO:0016756; glutathione gamma-glutamylcysteinyltransferase activity; function GO:0046872; metal ion binding; function GO:0046938; phytochelatin biosynthetic process; process	K05941 glutathione gamma-glutamylcysteinyltransferase [EC:2.3.2.15]
peak19822	scaffold3	594164	594970	94	46	32	194	472	670	2.08552	0.000320007	0.0319373	PAU013302.1	Sec14p-like phosphatidylinositol transfer family isoform 1	GO:0005215; transporter activity; function GO:0005622; intracellular; component GO:0006810; transport; process GO:0016021; integral component of membrane; component	K14399 polyribonucleotide 5'-hydroxyl-kinase [EC:2.7.1.78]
peak2334	scaffold150	590554	591126	25	24	28	83	264	295	2.08248	0.000936713	0.0576583	PAU005180.1	peroxisomal fatty acid beta-oxidation multifunctional AIM1	GO:0003824; catalytic activity; function GO:0003857; 3-hydroxyacyl-CoA dehydrogenase activity; function GO:0006631; fatty acid metabolic process; process GO:0008152; metabolic process; process GO:0016491; oxidoreductase activity; function GO:0055114; oxidation-reduction process; process	K10527 enoyl-CoA hydratase/3-hydroxyacyl-CoA dehydrogenase [EC:4.2.1.17 1.1.1.35 1.1.1.211]
peak8120	scaffold435	322020	322459	50	20	12	63	506	132	2.08211	0.00386075	0.108791	PAU020284.2	AP-2 complex subunit alpha-1-like	GO:0005488; binding; function GO:0006886; intracellular protein transport; process GO:0008565; protein transporter activity; function GO:0015031; protein transport; process GO:0016020; membrane; component GO:0016192; vesicle-mediated transport; process GO:0030117; membrane coat; component GO:0030131; clathrin adaptor complex; component	K11824 AP-2 complex subunit alpha
peak9043	scaffold513	196500	196911	22	22	34	81	506	132	2.08209	0.00207311	0.0813036	PAU022705.1	ferruginol synthase-like	GO:0005506; iron ion binding; function GO:0016705; oxidoreductase activity, acting on paired donors, with incorporation or reduction of molecular oxygen; function GO:0020037; heme binding; function GO:0055114; oxidation-reduction process; process	K00517
peak5484	scaffold3	295900	296333	13	19	16	43	105	242	2.08195	0.00434534	0.112158	PAU013258.1	wall-associated receptor kinase-like 16	GO:0004672; protein kinase activity; function GO:0005509; calcium ion binding; function GO:0005515; protein binding; function GO:0005524; ATP binding; function GO:0006468; protein phosphorylation; process GO:0016772; transferase activity, transferring phosphorus-containing groups; function GO:0030247; polysaccharide binding; function	K04730 interleukin-1 receptor-associated kinase 1 [EC:2.7.11.1]
peak23533	scaffold444	408626	409390	104	51	53	204	815	667	2.08041	0.000171995	0.0236209	PAU020483.1	probable inactive receptor kinase At2g26730	GO:0004672; protein kinase activity; function GO:0005515; protein binding; function GO:0005524; ATP binding; function GO:0006468; protein phosphorylation; process GO:0016772; transferase activity, transferring phosphorus-containing groups; function	K04733 interleukin-1 receptor-associated kinase 4 [EC:2.7.11.1]
peak5224	scaffold287	48084	48415	18	11	32	70	305	156	2.07801	0.0016544	0.0728712	PAU012565.1	cucumisin family	GO:0004252; serine-type endopeptidase activity; function GO:0006508; proteolysis; process	K18443 golgi-specific brefeldin A-resistance guanine nucleotide exchange factor 1
peak14445	scaffold124	1059772	1060909	65	86	47	149	238	1148	2.07669	0.0046984	0.115072	PAU003420.1	cytosolic sulfotransferase 5-like	GO:0008146; sulfotransferase activity; function	K01025
peak10332	scaffold617	238595	239214	32	24	24	78	506	132	2.07352	0.00180613	0.0762107	PAU025799.1	50S ribosomal L7 L12	GO:0003735; structural constituent of ribosome; function GO:0005622; intracellular; component GO:0005840; ribosome; component GO:0006412; translation; process	K02935 large subunit ribosomal protein L7/L12
peak7423	scaffold394	16225	16864	20	36	20	76	506	132	2.07343	0.00310401	0.0981213	PAU018360.1	enabled homolog	---	---
peak27041	scaffold677	25560	26282	91	48	72	243	815	667	2.07331	8.44503e-05	0.0163918	PAU026935.1	proteasome-associated ECM29 homolog isoform X1	GO:0005488; binding; function	K11886 proteasome component ECM29
peak8607	scaffold477	360052	360625	45	13	26	79	506	132	2.07277	0.00232747	0.0852867	PAU021448.1	AT-hook motif nuclear-localized 10	---	---
peak5236	scaffold287	352034	352559	24	19	17	58	93	308	2.07191	0.00411258	0.110757	PAU012578.1	7-deoxyloganetic acid UDP-glucosyltransferase	GO:0008152; metabolic process; process GO:0016758; transferase activity, transferring hexosyl groups; function	K00699 glucuronosyltransferase [EC:2.4.1.17]
peak8753	scaffold49	1385947	1386667	20	21	37	78	506	132	2.06905	0.00262523	0.0907695	PAU021834.1	inositol oxygenase 2	GO:0005506; iron ion binding; function GO:0005737; cytoplasm; component GO:0019310; inositol catabolic process; process GO:0050113; inositol oxygenase activity; function GO:0055114; oxidation-reduction process; process	K00469 inositol oxygenase [EC:1.13.99.1]
peak4146	scaffold226	504724	505234	28	17	20	56	233	237	2.06897	0.00154534	0.070638	PAU009855.1	NRT1 PTR FAMILY -like	GO:0005215; transporter activity; function GO:0006810; transport; process GO:0016020; membrane; component	K14638 solute carrier family 15 (peptide/histidine transporter), member 3/4
peak10868	scaffold69	39486	40025	28	26	22	51	506	132	2.06854	0.00358498	0.105113	PAU027114.1	Tetratricopeptide-like helical	---	---
peak23232	scaffold425	210543	211156	92	54	51	119	815	667	2.06531	0.000820844	0.0540754	PAU019932.1	nucleobase-ascorbate transporter 11	GO:0005215; transporter activity; function GO:0006810; transport; process GO:0016020; membrane; component GO:0055085; transmembrane transport; process	K14611 solute carrier family 23 (nucleobase transporter), member 1/2
peak5430	scaffold298	95953	96316	29	11	11	41	184	175	2.06419	0.0022831	0.0844864	PAU013093.1	RNA cytidine acetyltransferase 1 isoform X1	GO:0008080; N-acetyltransferase activity; function	K14521 N-acetyltransferase 10 [EC:2.3.1.-]
peak8307	scaffold452	82276	82805	32	27	21	76	506	132	2.06325	0.0020281	0.0803376	PAU020733.1	uncharacterized protein LOC105157288	---	K10406 kinesin family member C2/C3
peak8061	scaffold43	1684509	1685083	24	27	27	73	506	132	2.06246	0.00237198	0.0857891	PAU020118.1	OS-9 homolog	---	K10088 protein OS-9
peak22858	scaffold409	350555	351295	118	43	52	192	815	667	2.06198	0.000323328	0.0320602	PAU019073.1	heat shock 70 kDa	---	K03283 heat shock 70kDa protein 1/8; K06758 L1 cell adhesion molecule like protein
peak28003	scaffold803	39457	40262	95	51	59	173	815	667	2.0605	0.000298057	0.0317525	PAU028827.1	membrane-bound transcription factor site-2 protease homolog isoform X2	GO:0004222; metalloendopeptidase activity; function GO:0006508; proteolysis; process GO:0016020; membrane; component	K07765 S2P endopeptidase [EC:3.4.24.85]
peak27665	scaffold79	427908	428734	91	59	54	179	815	667	2.06029	0.000264221	0.029702	PAU028289.1	uncharacterized protein LOC105158032	---	---
peak23584	scaffold448	323776	324682	104	49	54	170	815	667	2.05933	0.000353456	0.0338515	PAU020574.1	uncharacterized protein LOC105158032	---	---
peak7459	scaffold396	23090	23625	24	20	37	88	506	132	2.05308	0.00207233	0.0813036	PAU018459.1	CCR4-NOT transcription complex subunit 4	GO:0003676; nucleic acid binding; function	K10643 CCR4-NOT transcription complex subunit 4 [EC:2.3.2.27]
peak5384	scaffold296	48338	48812	27	8	11	58	151	146	2.05282	0.00127995	0.0644736	PAU012975.1	pentatricopeptide repeat-containing At5g27110	---	K19589 release factor glutamine methyltransferase [EC:2.1.1.297]
peak11048	scaffold72	987017	987944	40	25	14	47	506	132	2.05206	0.00518845	0.118759	PAU027560.2	aminopeptidase M1	GO:0003700; sequence-specific DNA binding transcription factor activity; function GO:0006355; regulation of transcription, DNA-templated; process GO:0006508; proteolysis; process GO:0008237; metallopeptidase activity; function GO:0008270; zinc ion binding; function GO:0043565; sequence-specific DNA binding; function	K08776 puromycin-sensitive aminopeptidase [EC:3.4.11.-]
peak12133	scaffold92	597068	597558	16	32	27	62	506	132	2.05171	0.00459432	0.114016	PAU030246.1	DETOXIFICATION 35-like	GO:0006855; drug transmembrane transport; process GO:0015238; drug transmembrane transporter activity; function GO:0015297; antiporter activity; function GO:0016020; membrane; component GO:0055085; transmembrane transport; process	K03327 multidrug resistance protein, MATE family
peak3774	scaffold213	6285	6927	36	26	26	76	296	331	2.04951	0.00121524	0.0631814	PAU009063.1	leucine-rich repeat receptor-like tyrosine- kinase PXC3	GO:0004672; protein kinase activity; function GO:0005515; protein binding; function GO:0005524; ATP binding; function GO:0006468; protein phosphorylation; process GO:0016772; transferase activity, transferring phosphorus-containing groups; function	K17422 large subunit ribosomal protein L41
peak4506	scaffold248	221930	222382	30	46	40	54	467	458	2.04869	0.00404822	0.110382	PAU010805.1	VIN3 2	---	---
peak21549	scaffold354	209448	209991	81	71	46	145	815	667	2.04837	0.000629555	0.0468785	PAU016374.1	F-box At5g07610-like	GO:0005515; protein binding; function	K18999 RNA polymerase II C-terminal domain phosphatase-like 3/4 [EC:3.1.3.16]
peak24054	scaffold481	21787	22820	55	86	49	140	815	667	2.04828	0.00104722	0.0599626	PAU021564.1	transcription factor TCP20	---	K16221 transcription factor TCP21 (protein CCA1 HIKING EXPEDITION)
peak8417	scaffold46	231108	231772	35	12	34	59	506	132	2.0464	0.00426995	0.111498	PAU020975.1	65-kDa microtubule-associated 3	GO:0000226; microtubule cytoskeleton organization; process GO:0000910; cytokinesis; process GO:0008017; microtubule binding; function	K16732 protein regulator of cytokinesis 1
peak21195	scaffold342	463653	464562	72	71	49	109	815	667	2.0458	0.00124798	0.0639697	PAU015746.1	ultraviolet-B receptor UVR8 isoform X1	GO:0006629; lipid metabolic process; process	K10615 E3 ubiquitin-protein ligase HERC4 [EC:2.3.2.26]
peak8905	scaffold506	9594	10057	19	21	37	61	506	132	2.04497	0.00426012	0.111492	PAU022369.1	tesmin TSO1-like CXC 5	---	---
peak3265	scaffold190	180546	181089	28	16	12	92	199	156	2.04493	0.000531349	0.0436373	PAU007689.1	uncharacterized protein LOC105178189	GO:0005515; protein binding; function	K08518 syntaxin-binding protein 5
peak2720	scaffold17	1223364	1223935	28	25	26	70	263	302	2.04037	0.00156519	0.0707619	PAU006220.4	6-phosphofructo-2-kinase fructose-2,6-bisphosphatase	GO:0003824; catalytic activity; function GO:0003873; 6-phosphofructo-2-kinase activity; function GO:0005524; ATP binding; function GO:0006000; fructose metabolic process; process GO:0006003; fructose 2,6-bisphosphate metabolic process; process	K01103 6-phosphofructo-2-kinase / fructose-2,6-biphosphatase 3 [EC:2.7.1.105 3.1.3.46]
peak21300	scaffold347	938	1640	102	40	61	111	815	667	2.0402	0.00125692	0.0642024	PAU015978.1	glutamyl-tRNA reductase chloroplastic	GO:0008883; glutamyl-tRNA reductase activity; function GO:0033014; tetrapyrrole biosynthetic process; process GO:0050661; NADP binding; function GO:0055114; oxidation-reduction process; process	K02492 glutamyl-tRNA reductase [EC:1.2.1.70]
peak6666	scaffold354	354110	354544	45	23	22	122	506	132	2.03874	0.00105241	0.0599626	PAU016390.1	ion channel CASTOR-like isoform X1	GO:0006813; potassium ion transport; process GO:0008324; cation transmembrane transporter activity; function	---
peak23165	scaffold42	1686640	1687315	102	54	52	163	815	667	2.03804	0.000441873	0.0397072	PAU019792.1	lysosomal Pro-X carboxypeptidase	GO:0006508; proteolysis; process GO:0008236; serine-type peptidase activity; function	K01285 lysosomal Pro-X carboxypeptidase [EC:3.4.16.2]
peak1953	scaffold132	322421	322956	15	36	33	68	292	347	2.03751	0.00375241	0.107531	PAU004181.1	luminal-binding 5	---	K09490 heat shock 70kDa protein 5
peak6835	scaffold362	210086	210662	43	19	22	70	506	132	2.03314	0.00278173	0.0930814	PAU016792.1	probable plastid-lipid-associated chloroplastic isoform X1	---	---
peak8126	scaffold436	211807	212368	45	17	23	72	506	132	2.0307	0.00274859	0.0926218	PAU020307.1	golgin candidate 5	---	K11341 YEATS domain-containing protein 4
peak24513	scaffold51	1593472	1594111	122	54	43	209	815	667	2.03049	0.000342448	0.0331242	PAU022597.1	PREDICTED: uncharacterized protein LOC105965317	---	---
peak6529	scaffold347	538646	539085	35	27	18	56	506	132	2.02928	0.00398476	0.109656	PAU016012.1	28 kDa chloroplastic	GO:0003676; nucleic acid binding; function	K13126 polyadenylate-binding protein
peak6277	scaffold329	474004	474890	58	40	58	107	734	448	2.02922	0.00084018	0.0540754	PAU015289.1	Voltage-dependent L-type calcium channel subunit alpha-1F	---	---
peak20652	scaffold311	396074	397602	130	71	70	219	1315	672	2.02819	0.000256037	0.0290472	PAU014594.1	testis-expressed sequence 10 homolog isoform X1	GO:0005488; binding; function	K14827 pre-rRNA-processing protein IPI1
peak10013	scaffold598	69339	69994	30	26	23	55	506	132	2.02783	0.0038188	0.108578	PAU025010.1	glycerol-3-phosphate transporter 5	GO:0005215; transporter activity; function GO:0006810; transport; process GO:0016021; integral component of membrane; component GO:0055085; transmembrane transport; process	K13783 MFS transporter, OPA family, solute carrier family 37 (glycerol-3-phosphate transporter), member 1/2
peak8344	scaffold456	191524	192121	34	21	26	60	506	132	2.02717	0.00328142	0.101099	PAU020853.1	disease resistance RPM1-like	GO:0005515; protein binding; function GO:0043531; ADP binding; function	K13457 disease resistance protein RPM1
peak7722	scaffold41	465058	465500	49	10	24	40	506	132	2.02556	0.00837172	0.144256	PAU019152.1	ribosome-binding factor chloroplastic	GO:0044238; primary metabolic process; process	---
peak24333	scaffold5	3502878	3503714	106	48	60	186	815	667	2.02546	0.000328889	0.0322991	PAU022228.1	uncharacterized protein LOC105173505	---	---
peak25613	scaffold575	61218	62164	128	51	49	261	815	667	2.02293	0.000165612	0.0228522	PAU024506.1	kinesin KIN- mitochondrial isoform X1	GO:0003777; microtubule motor activity; function GO:0005524; ATP binding; function GO:0005871; kinesin complex; component GO:0007018; microtubule-based movement; process GO:0008017; microtubule binding; function	K11498 centromeric protein E
peak3199	scaffold19	399360	399691	30	20	16	49	256	218	2.02133	0.00239351	0.0860393	PAU007459.1	mitogen-activated kinase kinase kinase 2	GO:0004672; protein kinase activity; function GO:0005524; ATP binding; function GO:0006468; protein phosphorylation; process GO:0016772; transferase activity, transferring phosphorus-containing groups; function	K04421 mitogen-activated protein kinase kinase kinase 3 [EC:2.7.11.25]
peak28363	scaffold87	1066479	1067114	94	54	59	146	815	667	2.01677	0.00059597	0.0456215	PAU029530.1	BRCA1-associated	---	K10632 BRCA1-associated protein [EC:2.3.2.27]
peak2270	scaffold147	760783	761411	29	41	36	97	397	375	2.01297	0.00134111	0.0657345	PAU005055.1	pyruvate cytosolic isozyme	GO:0000287; magnesium ion binding; function GO:0003824; catalytic activity; function GO:0004743; pyruvate kinase activity; function GO:0006096; glycolytic process; process GO:0030955; potassium ion binding; function	K00873 pyruvate kinase [EC:2.7.1.40]
peak9559	scaffold55	849701	850454	41	32	19	140	506	132	2.01271	0.00111403	0.061815	PAU023907.1	omega-hydroxypalmitate O-feruloyl transferase	GO:0016747; transferase activity, transferring acyl groups other than amino-acyl groups; function	K15400 omega-hydroxypalmitate O-feruloyl transferase [EC:2.3.1.188]
peak21159	scaffold341	238762	240012	112	54	45	141	815	667	2.01216	0.000907518	0.0564049	PAU015673.2	trihelix transcription factor ASIL1-like	---	K09903 uridylate kinase [EC:2.7.4.22]
peak7710	scaffold41	359634	360255	39	28	19	91	506	132	2.0116	0.00208041	0.0813036	PAU019132.1	cytochrome b5	GO:0020037; heme binding; function	K10534 nitrate reductase (NAD(P)H) [EC:1.7.1.1 1.7.1.2 1.7.1.3]
peak562	scaffold1	6318129	6318949	54	40	45	146	541	423	2.0096	0.000281027	0.0309198	PAU000613.1	random slug 5-like	---	K00133 aspartate-semialdehyde dehydrogenase [EC:1.2.1.11]
peak6922	scaffold368	373147	373595	33	23	22	31	506	132	2.00815	0.00843598	0.144761	PAU016981.1	late blight resistance homolog R1B-16	---	K13457 disease resistance protein RPM1
peak9621	scaffold554	146713	147263	26	27	27	62	506	132	2.00735	0.00364324	0.105822	PAU024032.1	potassium transporter 5	GO:0015079; potassium ion transmembrane transporter activity; function GO:0016020; membrane; component GO:0071805; potassium ion transmembrane transport; process	K03549 KUP system potassium uptake protein
peak11683	scaffold824	3539	4055	38	14	35	87	506	132	2.00645	0.00262806	0.0907695	PAU029044.1	peroxidase 6	GO:0004601; peroxidase activity; function GO:0006979; response to oxidative stress; process GO:0020037; heme binding; function GO:0055114; oxidation-reduction process; process	K00430 peroxidase [EC:1.11.1.7]
peak5490	scaffold3	568411	568973	29	21	14	62	173	250	2.00609	0.00220157	0.0837891	PAU013295.1	AIG1-like	GO:0005525; GTP binding; function	---
peak6997	scaffold370	30500	30981	26	23	34	82	506	132	2.00541	0.00257152	0.0902451	PAU017307.1	cytochrome P450 94C1-like	GO:0005506; iron ion binding; function GO:0016705; oxidoreductase activity, acting on paired donors, with incorporation or reduction of molecular oxygen; function GO:0020037; heme binding; function GO:0055114; oxidation-reduction process; process	K13407 fatty acid omega-hydroxylase [EC:1.14.-.-]
peak12248	scaffold96	247325	247890	33	32	20	93	506	132	2.00418	0.00216121	0.0827479	PAU030721.1	scarecrow 22	---	K14494 DELLA protein
peak8333	scaffold455	160680	161415	40	17	25	44	506	132	2.00278	0.00577455	0.1244	PAU020834.1	zinc finger CCCH domain-containing 67 isoform X1	GO:0046872; metal ion binding; function	K03260 translation initiation factor 4G
peak6654	scaffold354	142807	143451	27	34	16	40	506	132	2.0021	0.008168	0.142877	PAU016365.1	ethylene-responsive transcription factor 5-like	GO:0003677; DNA binding; function GO:0003700; sequence-specific DNA binding transcription factor activity; function GO:0006355; regulation of transcription, DNA-templated; process	K09286 EREBP-like factor
peak26477	scaffold62	1514119	1515352	106	62	48	186	815	667	1.99993	0.000417362	0.0380925	PAU025957.1	8-hydroxygeraniol dehydrogenase-like	GO:0008270; zinc ion binding; function GO:0016491; oxidoreductase activity; function GO:0055114; oxidation-reduction process; process	K00083 cinnamyl-alcohol dehydrogenase [EC:1.1.1.195]
peak8098	scaffold433	75989	76421	30	24	26	49	506	132	1.99856	0.00488177	0.116027	PAU020202.1	transport SEC16B homolog	GO:0048208; COPII vesicle coating; process	K14792 rRNA biogenesis protein RRP5
peak22847	scaffold409	112812	113768	118	40	58	142	815	667	1.99713	0.00103323	0.0599193	PAU019048.1	respiratory burst oxidase homolog C	GO:0004601; peroxidase activity; function GO:0005509; calcium ion binding; function GO:0016020; membrane; component GO:0016491; oxidoreductase activity; function GO:0050664; oxidoreductase activity, acting on NAD(P)H, oxygen as acceptor; function GO:0055114; oxidation-reduction process; process	K13447 respiratory burst oxidase [EC:1.6.3.- 1.11.1.-]
peak23432	scaffold435	395120	395708	101	43	68	141	815	667	1.9954	0.000851421	0.0541247	PAU020290.2	argonaute 5	GO:0003676; nucleic acid binding; function GO:0005515; protein binding; function	K11593 eukaryotic translation initiation factor 2C
peak4467	scaffold245	442609	443297	27	20	49	53	288	399	1.99171	0.00561654	0.122675	PAU010736.1	ANTI-SILENCING 1-like isoform X1	---	---
peak10404	scaffold620	198653	199090	45	23	24	115	506	132	1.98978	0.0014283	0.0679914	PAU025969.1	mitochondrial	GO:0004322; ferroxidase activity; function GO:0005739; mitochondrion; component GO:0008199; ferric iron binding; function GO:0016226; iron-sulfur cluster assembly; process GO:0055114; oxidation-reduction process; process	K19054 frataxin [EC:1.16.3.1]
peak21545	scaffold354	127458	128103	88	70	43	93	815	667	1.98936	0.0024167	0.0866529	PAU016364.1	ethylene-responsive transcription factor 2	GO:0003677; DNA binding; function GO:0003700; sequence-specific DNA binding transcription factor activity; function GO:0006355; regulation of transcription, DNA-templated; process	K09286 EREBP-like factor
peak8916	scaffold508	7963	8686	23	29	30	76	506	132	1.98742	0.00322159	0.0999599	PAU022398.1	mitochondrial import receptor subunit TOM7-1-like	GO:0005742; mitochondrial outer membrane translocase complex; component GO:0030150; protein import into mitochondrial matrix; process	K17771 mitochondrial import receptor subunit TOM7
peak2957	scaffold18	36854	37453	33	26	20	112	314	201	1.9873	0.000598849	0.0456426	PAU006755.1	inactive receptor-like serine threonine- kinase At2g40270	GO:0004672; protein kinase activity; function GO:0005524; ATP binding; function GO:0006468; protein phosphorylation; process GO:0016772; transferase activity, transferring phosphorus-containing groups; function	K04733 interleukin-1 receptor-associated kinase 4 [EC:2.7.11.1]
peak9837	scaffold576	13552	14255	41	22	25	87	506	132	1.98551	0.0022144	0.083839	PAU024537.1	peroxidase 6	GO:0004601; peroxidase activity; function GO:0006979; response to oxidative stress; process GO:0020037; heme binding; function GO:0055114; oxidation-reduction process; process	K00430 peroxidase [EC:1.11.1.7]
peak8618	scaffold478	105990	106771	37	24	25	79	506	132	1.98465	0.0025779	0.0902451	PAU021468.1	transcription factor IBH1-like	GO:0046983; protein dimerization activity; function	---
peak10944	scaffold70	1213529	1214170	38	26	24	94	506	132	1.98284	0.00199838	0.0799364	PAU027262.1	hypothetical protein MIMGU_mgv1a013800mg	---	---
peak8754	scaffold49	1386762	1387262	30	19	34	62	506	132	1.98258	0.00418466	0.110757	PAU021834.1	inositol oxygenase 2	GO:0005506; iron ion binding; function GO:0005737; cytoplasm; component GO:0019310; inositol catabolic process; process GO:0050113; inositol oxygenase activity; function GO:0055114; oxidation-reduction process; process	K00469 inositol oxygenase [EC:1.13.99.1]
peak828	scaffold104	304371	304805	18	8	20	68	117	159	1.98143	0.00165696	0.0728735	PAU001279.1	cationic amino acid transporter chloroplastic-like	GO:0003333; amino acid transmembrane transport; process GO:0015171; amino acid transmembrane transporter activity; function GO:0016020; membrane; component	K03294 basic amino acid/polyamine antiporter, APA family
peak19295	scaffold282	640497	640939	43	56	40	127	536	452	1.97878	0.000816001	0.0540754	PAU012379.1	NLP7-like isoform X2	GO:0005515; protein binding; function	K14833 nucleolar complex protein 2
peak11388	scaffold79	200398	201000	41	21	24	67	506	132	1.97813	0.00353542	0.104714	PAU028288.1	LOB domain-containing 41-like	---	K13945
peak28038	scaffold818	80036	81047	104	52	64	188	815	667	1.97759	0.000390937	0.0363646	PAU028913.1	F-box At1g67623	---	K17426 large subunit ribosomal protein L45
peak8751	scaffold49	1323822	1324447	39	24	23	72	506	132	1.9764	0.00310726	0.0981213	PAU021832.1	zinc finger CCCH domain-containing 20-like	GO:0046872; metal ion binding; function	K15172 transcription elongation factor SPT5
peak6538	scaffold348	298997	299663	30	24	31	79	506	132	1.97621	0.00282281	0.0933933	PAU016026.1	isoaspartyl peptidase L-asparaginase 1	GO:0016787; hydrolase activity; function	K13051 beta-aspartyl-peptidase (threonine type) [EC:3.4.19.5]
peak22690	scaffold4	4095278	4096136	121	46	53	151	815	667	1.97608	0.000979868	0.0586761	PAU018705.1	acyl- -binding domain-containing 4	GO:0000062; fatty-acyl-CoA binding; function GO:0005515; protein binding; function	K15450 tRNA wybutosine-synthesizing protein 3 [EC:2.1.1.282]
peak23512	scaffold441	382368	383410	78	49	91	212	815	667	1.97493	0.000330525	0.0322991	PAU020450.1	oleosin kDa-like	GO:0012511; monolayer-surrounded lipid storage body; component GO:0016021; integral component of membrane; component	K09286 EREBP-like factor
peak8519	scaffold47	78968	79525	22	31	28	66	506	132	1.97492	0.004361	0.112277	PAU021216.1	RNA-directed DNA methylation 3-like isoform X1	GO:0003676; nucleic acid binding; function GO:0008270; zinc ion binding; function	K09250 cellular nucleic acid-binding protein
peak11870	scaffold87	246280	246597	31	26	23	39	506	132	1.97479	0.00727597	0.136848	PAU029441.1	thioredoxin domain-containing 9 homolog	GO:0045454; cell redox homeostasis; process	K02995 small subunit ribosomal protein S8e
peak21948	scaffold370	266421	267334	108	59	52	173	815	667	1.97221	0.000569242	0.0442648	PAU017336.1	uncharacterized protein LOC105174057	---	---
peak5433	scaffold298	285873	286533	52	44	40	73	222	679	1.97125	0.00600683	0.126796	PAU013112.2	Myosin-H heavy chain isoform 1	---	---
peak8888	scaffold503	312665	313284	38	19	31	83	506	132	1.97088	0.00258871	0.0902451	PAU022325.2	FGGY carbohydrate kinase domain-containing	GO:0005975; carbohydrate metabolic process; process GO:0016773; phosphotransferase activity, alcohol group as acceptor; function	K00875 D-ribulokinase [EC:2.7.1.47]
peak12165	scaffold93	117018	117752	48	22	22	99	506	132	1.968	0.00211461	0.0820891	PAU030355.1	lipoamide acyltransferase component of branched-chain alpha-keto acid dehydrogenase mitochondrial	GO:0008152; metabolic process; process GO:0016746; transferase activity, transferring acyl groups; function	K09699 2-oxoisovalerate dehydrogenase E2 component (dihydrolipoyl transacylase) [EC:2.3.1.168]
peak8999	scaffold51	1516428	1516978	31	28	23	53	506	132	1.96699	0.00509442	0.117905	PAU022588.1	50S ribosomal L7 L12	GO:0003735; structural constituent of ribosome; function GO:0005622; intracellular; component GO:0005840; ribosome; component GO:0006412; translation; process	K02935 large subunit ribosomal protein L7/L12
peak1738	scaffold126	658851	659248	22	35	32	60	310	335	1.96668	0.00407826	0.110757	PAU003561.1	basic blue -like	GO:0009055; electron carrier activity; function	---
peak16478	scaffold181	149335	150027	88	28	41	166	329	595	1.96472	0.00101293	0.0594584	PAU007051.1	GATA zinc finger domain-containing 10	---	---
peak11712	scaffold836	33643	34078	30	22	30	48	506	132	1.96261	0.00601778	0.126796	PAU029100.1	membrane-bound transcription factor site-2 protease homolog isoform X1	GO:0004222; metalloendopeptidase activity; function GO:0006508; proteolysis; process GO:0016020; membrane; component	K07765 S2P endopeptidase [EC:3.4.24.85]
peak11336	scaffold771	2088	2631	31	31	23	76	506	132	1.96054	0.00326108	0.10063	PAU028161.1	xyloglucan galactosyltransferase XLT2-like	---	K16911 ATP-dependent RNA helicase DDX21 [EC:3.6.4.13]
peak10632	scaffold646	147521	148146	25	20	38	60	506	132	1.95669	0.00527924	0.11956	PAU026545.1	pentatricopeptide repeat-containing mitochondrial	---	K17964 leucine-rich PPR motif-containing protein, mitochondrial
peak22689	scaffold4	3617704	3618363	125	58	42	169	815	667	1.95364	0.00098601	0.0586761	PAU018698.1	AUXIN RESPONSE 4	---	K15718 linoleate 9S-lipoxygenase [EC:1.13.11.58]
peak8477	scaffold465	237872	238447	29	16	41	71	506	132	1.9509	0.00481051	0.115369	PAU021119.1	---	---	---
peak11293	scaffold768	7512	7924	17	31	32	56	506	132	1.94991	0.00748008	0.138406	PAU028095.1	stigma-specific STIG1 4	---	---
peak10574	scaffold64	229942	230768	39	22	29	89	506	132	1.94793	0.00256346	0.0902451	PAU026437.1	beta-glucuronosyltransferase 14B-like	GO:0008375; acetylglucosaminyltransferase activity; function GO:0016020; membrane; component	K00771 protein xylosyltransferase [EC:2.4.2.26]
peak9492	scaffold545	118672	119286	45	20	22	52	506	132	1.94279	0.00619496	0.12801	PAU023753.1	kinesin-like calmodulin-binding	GO:0003777; microtubule motor activity; function GO:0003824; catalytic activity; function GO:0005524; ATP binding; function GO:0005856; cytoskeleton; component GO:0005871; kinesin complex; component GO:0007018; microtubule-based movement; process GO:0008017; microtubule binding; function GO:0016491; oxidoreductase activity; function GO:0055114; oxidation-reduction process; process	K10406 kinesin family member C2/C3
peak28424	scaffold88	379983	380829	88	80	47	159	815	667	1.9403	0.00102456	0.0597796	PAU029650.1	homeobox-leucine zipper HAT5	GO:0003677; DNA binding; function GO:0003700; sequence-specific DNA binding transcription factor activity; function GO:0006355; regulation of transcription, DNA-templated; process GO:0043565; sequence-specific DNA binding; function	K09338 homeobox-leucine zipper protein
peak12039	scaffold9	939810	940562	42	22	28	96	506	132	1.94006	0.00236338	0.0856908	PAU029909.1	ankyrin repeat domain-containing 13A	GO:0005515; protein binding; function	---
peak12016	scaffold89	793476	794100	49	29	18	120	506	132	1.93809	0.0021363	0.0822156	PAU029854.1	ankyrin repeat domain-containing 13A	GO:0005515; protein binding; function	---
peak6670	scaffold355	49105	49665	23	23	38	65	506	132	1.93727	0.00531269	0.119628	PAU016402.1	cyclin-dependent kinase G-2 isoform X1	GO:0004672; protein kinase activity; function GO:0005524; ATP binding; function GO:0006468; protein phosphorylation; process GO:0016772; transferase activity, transferring phosphorus-containing groups; function	K08818 cell division cycle 2-like [EC:2.7.11.22]
peak9832	scaffold575	102303	102985	36	23	27	59	506	132	1.9371	0.00487761	0.116027	PAU024511.1	DNA replication licensing factor MCM4	GO:0003677; DNA binding; function GO:0003678; DNA helicase activity; function GO:0005524; ATP binding; function GO:0006260; DNA replication; process GO:0006270; DNA replication initiation; process GO:0042555; MCM complex; component	K02212 DNA replication licensing factor MCM4 [EC:3.6.4.12]
peak6422	scaffold341	366284	366666	40	17	30	54	506	132	1.93383	0.00601601	0.126796	PAU015688.1	aspartate aminotransferase	GO:0003824; catalytic activity; function GO:0009058; biosynthetic process; process GO:0030170; pyridoxal phosphate binding; function	K07767 katanin p60 ATPase-containing subunit A1 [EC:3.6.4.3]
peak8362	scaffold457	163894	164239	29	34	19	47	506	132	1.93347	0.00808111	0.142508	PAU020873.1	probable myosin-binding 6	---	K04936 potassium large conductance calcium-activated channel subfamily M alpha member 1
peak2813	scaffold172	857236	858126	34	35	25	113	181	384	1.93306	0.00225634	0.0840252	PAU006442.1	probable RNA-binding ARP1 isoform X2	GO:0003676; nucleic acid binding; function	K12741 heterogeneous nuclear ribonucleoprotein A1/A3
peak11098	scaffold725	135318	135850	31	26	31	83	506	132	1.93303	0.00307502	0.0979631	PAU027673.1	geraniol 8-hydroxylase-like	GO:0005506; iron ion binding; function GO:0016705; oxidoreductase activity, acting on paired donors, with incorporation or reduction of molecular oxygen; function GO:0020037; heme binding; function GO:0055114; oxidation-reduction process; process	K14985 26-hydroxylase [EC:1.14.-.-]
peak8343	scaffold456	157438	158039	35	30	22	71	506	132	1.93072	0.00413874	0.110757	PAU020851.1	glutaredoxin domain-containing cysteine-rich 1-like	GO:0009055; electron carrier activity; function GO:0015035; protein disulfide oxidoreductase activity; function GO:0045454; cell redox homeostasis; process	K17479 glutaredoxin domain-containing cysteine-rich protein 1
peak25545	scaffold57	1052766	1053595	113	56	49	108	815	667	1.93009	0.00231383	0.0850265	PAU024390.1	dr1-associated corepressor	GO:0005622; intracellular; component GO:0043565; sequence-specific DNA binding; function GO:0046982; protein heterodimerization activity; function	---
peak26298	scaffold61	447299	448846	91	71	68	249	815	667	1.92898	0.00019187	0.0249388	PAU025655.1	26S proteasome non-ATPase regulatory subunit 2 homolog A-like	GO:0000502; proteasome complex; component GO:0005488; binding; function GO:0030234; enzyme regulator activity; function GO:0042176; regulation of protein catabolic process; process	K03028 26S proteasome regulatory subunit N1
peak25892	scaffold598	158815	159914	119	43	76	238	815	667	1.92731	0.000351639	0.0338515	PAU025012.1	E3 ubiquitin- ligase RLIM-like	---	K16271 E3 ubiquitin-protein ligase RLIM [EC:2.3.2.27]
peak12161	scaffold93	8118	8857	30	26	30	66	506	132	1.92537	0.00437271	0.112286	PAU030342.1	chaperone dnaJ 49	---	K09518 DnaJ homolog subfamily B member 12
peak10327	scaffold617	153648	154340	25	23	40	85	506	132	1.92086	0.0038783	0.108791	PAU025791.1	PREDICTED: uncharacterized protein LOC105965317	---	---
peak4200	scaffold23	31413	32310	31	39	55	143	475	355	1.92032	0.00107157	0.060346	PAU009976.1	zinc finger ZAT9-like	GO:0046872; metal ion binding; function	---
peak10263	scaffold61	658008	658576	17	25	43	76	506	132	1.91871	0.00638584	0.128945	PAU025658.1	homeobox-DDT domain RLT2 isoform X1	GO:0003677; DNA binding; function GO:0006351; transcription, DNA-templated; process GO:0006355; regulation of transcription, DNA-templated; process	K00863 dihydroxyacetone kinase [EC:2.7.1.29]
peak21788	scaffold364	441336	442120	122	59	47	159	815	667	1.91812	0.00120148	0.0631814	PAU016875.1	Polynucleotide adenylyltransferase family	GO:0003723; RNA binding; function GO:0006396; RNA processing; process GO:0016779; nucleotidyltransferase activity; function	K00974 tRNA nucleotidyltransferase (CCA-adding enzyme) [EC:2.7.7.72 3.1.3.- 3.1.4.-]
peak23588	scaffold449	39527	40198	60	75	65	64	815	667	1.91759	0.00620104	0.128036	PAU020579.1	mannan endo-1,4-beta-mannosidase 9	---	K19355 mannan endo-1,4-beta-mannosidase [EC:3.2.1.78]
peak25312	scaffold552	79612	80431	118	51	49	80	815	667	1.91583	0.0044146	0.112846	PAU023987.1	CBL-interacting serine threonine- kinase 6-like	GO:0004672; protein kinase activity; function GO:0005524; ATP binding; function GO:0006468; protein phosphorylation; process GO:0007165; signal transduction; process GO:0016772; transferase activity, transferring phosphorus-containing groups; function	K07198 5'-AMP-activated protein kinase, catalytic alpha subunit [EC:2.7.11.11]
peak8282	scaffold450	233114	233559	32	18	37	60	506	132	1.91573	0.00602847	0.12682	PAU020666.2	26S proteasome non-ATPase regulatory subunit 8 homolog A	GO:0005838; proteasome regulatory particle; component GO:0006508; proteolysis; process	K03031 26S proteasome regulatory subunit N12
peak27205	scaffold70	1106830	1107710	110	55	61	158	815	667	1.91554	0.000944704	0.0580275	PAU027260.1	unnamed protein product	---	---
peak2638	scaffold166	74724	75516	19	30	25	96	380	130	1.9153	0.00254947	0.0899732	PAU005963.1	terminal ear1 homolog	---	K17579 protein phosphatase 1 regulatory subunit 42
peak17118	scaffold200	252886	254366	133	85	99	167	911	1188	1.91518	0.00111464	0.061815	PAU008304.1	plant intracellular Ras-group-related LRR 1-like	GO:0005515; protein binding; function	K19613 leucine-rich repeat protein SHOC2
peak26310	scaffold612	232024	233095	124	45	56	116	815	667	1.91364	0.00240467	0.0863279	PAU025704.1	---	---	---
peak24336	scaffold5	3958824	3959780	77	71	67	140	815	667	1.91256	0.00127033	0.0644736	PAU022242.1	mucin-17	---	---
peak23243	scaffold426	87033	88452	109	67	59	233	815	667	1.91103	0.000301882	0.0317525	PAU019956.1	cinnamyl-alcohol dehydrogenase family	GO:0008270; zinc ion binding; function GO:0016491; oxidoreductase activity; function GO:0055114; oxidation-reduction process; process	K00083 cinnamyl-alcohol dehydrogenase [EC:1.1.1.195]
peak17646	scaffold219	729356	730248	103	82	50	184	568	908	1.91032	0.00142293	0.0679914	PAU009308.1	uncharacterized protein LOC105176999	---	---
peak6081	scaffold32	1195758	1196496	57	26	35	84	351	398	1.90989	0.00251169	0.0889632	PAU014860.1	rhamnogalacturonate lyase B-like	GO:0003824; catalytic activity; function GO:0005975; carbohydrate metabolic process; process GO:0030246; carbohydrate binding; function	K18195 rhamnogalacturonan endolyase [EC:4.2.2.23]
peak9403	scaffold539	91831	92203	49	18	22	44	506	132	1.90737	0.00916168	0.147553	PAU023511.1	ethylene receptor 2	GO:0000155; phosphorelay sensor kinase activity; function GO:0000160; phosphorelay signal transduction system; process GO:0004673; protein histidine kinase activity; function GO:0004871; signal transducer activity; function GO:0005515; protein binding; function GO:0005789; endoplasmic reticulum membrane; component GO:0007165; signal transduction; process GO:0009873; ethylene-activated signaling p…	K14509 ethylene receptor [EC:2.7.13.-]
peak7828	scaffold419	119933	120584	30	27	31	74	506	132	1.90734	0.00407072	0.110757	PAU019557.1	pollen-specific leucine-rich repeat extensin 3	GO:0005515; protein binding; function	K02984 small subunit ribosomal protein S3Ae
peak21939	scaffold370	81637	82670	97	89	45	236	815	667	1.90693	0.000522333	0.0433269	PAU017311.1	solute carrier family 35 member F1-like isoform X1	GO:0006810; transport; process GO:0016021; integral component of membrane; component	K15287 solute carrier family 35, member F1/2
peak8359	scaffold457	134605	135359	24	40	23	86	506	132	1.90678	0.00480525	0.115338	PAU020871.1	DNA-directed RNA polymerase chloroplastic	GO:0003677; DNA binding; function GO:0003899; DNA-directed RNA polymerase activity; function GO:0006351; transcription, DNA-templated; process	K10908 DNA-directed RNA polymerase, mitochondrial [EC:2.7.7.6]
peak7860	scaffold42	313034	313563	48	28	18	90	506	132	1.90457	0.00367966	0.106283	PAU019645.1	elongation of fatty acids 3-like	GO:0016021; integral component of membrane; component	K10246 fatty acid elongase 3 [EC:2.3.1.199]
peak7114	scaffold377	362355	363119	22	22	47	104	506	132	1.9037	0.00423081	0.111347	PAU017613.1	transcription factor IBH1-like	GO:0046983; protein dimerization activity; function	---
peak7695	scaffold409	275464	276079	24	31	32	77	506	132	1.90237	0.00473549	0.115284	PAU019063.1	uncharacterized protein LOC105165352 isoform X1	---	---
peak1131	scaffold114	42159	43024	61	49	39	145	390	528	1.90161	0.0009086	0.0564049	PAU002112.1	pentatricopeptide repeat-containing At3g60050-like	---	K17710 pentatricopeptide repeat domain-containing protein 1
peak8357	scaffold457	115461	116116	25	36	37	161	506	132	1.90105	0.00185915	0.0773275	PAU020868.1	ribonuclease h	GO:0003676; nucleic acid binding; function	K12581 CCR4-NOT transcription complex subunit 7/8
peak5410	scaffold297	175664	176117	24	28	29	55	330	236	1.89963	0.00412543	0.110757	PAU013049.1	DEAD-box ATP-dependent RNA helicase 37-like	GO:0003676; nucleic acid binding; function GO:0005524; ATP binding; function	K11594 ATP-dependent RNA helicase DDX3X [EC:3.6.4.13]
peak3313	scaffold194	229005	229561	28	20	32	81	267	241	1.89946	0.00194579	0.0791166	PAU007850.1	probable glutathione S-transferase	GO:0005515; protein binding; function	K00799 glutathione S-transferase [EC:2.5.1.18]
peak10484	scaffold63	297122	297810	34	27	31	94	506	132	1.89924	0.00287506	0.0944763	PAU026165.1	lysosomal beta glucosidase-like	GO:0004553; hydrolase activity, hydrolyzing O-glycosyl compounds; function GO:0005975; carbohydrate metabolic process; process	K05349 beta-glucosidase [EC:3.2.1.21]
peak27690	scaffold797	7478	8321	64	38	111	103	815	667	1.89697	0.00449323	0.113264	PAU028334.1	vinorine synthase-like	GO:0016747; transferase activity, transferring acyl groups other than amino-acyl groups; function	K13065 shikimate O-hydroxycinnamoyltransferase [EC:2.3.1.133]
peak7526	scaffold399	194565	195258	35	23	32	73	506	132	1.89603	0.00426021	0.111492	PAU018618.1	60S ribosomal L37a isoform X1	GO:0003735; structural constituent of ribosome; function GO:0005622; intracellular; component GO:0005840; ribosome; component GO:0006412; translation; process	K02921 large subunit ribosomal protein L37Ae
peak7079	scaffold374	371927	372575	36	24	30	72	506	132	1.89563	0.00431987	0.111829	PAU017500.2	ureide permease 1-like isoform X2	GO:0016021; integral component of membrane; component GO:0030247; polysaccharide binding; function GO:0071705; nitrogen compound transport; process	---
peak11281	scaffold761	128424	129012	21	29	36	69	506	132	1.89353	0.00624329	0.128548	PAU028064.1	beta-glucosidase 24-like	GO:0004553; hydrolase activity, hydrolyzing O-glycosyl compounds; function GO:0005975; carbohydrate metabolic process; process	K01188 beta-glucosidase [EC:3.2.1.21]
peak10914	scaffold7	48942	49613	39	23	28	64	506	132	1.88995	0.00529374	0.11956	PAU027193.1	DUF724 domain-containing 3	---	---
peak15200	scaffold14	2430047	2430612	65	60	34	154	561	456	1.88926	0.000789729	0.0535254	PAU004706.2	DETOXIFICATION chloroplastic	GO:0006855; drug transmembrane transport; process GO:0015238; drug transmembrane transporter activity; function GO:0015297; antiporter activity; function GO:0016020; membrane; component GO:0055085; transmembrane transport; process	K13473 chitin elicitor-binding protein
peak7737	scaffold41	1040873	1041357	45	22	28	90	506	132	1.88766	0.00334847	0.102721	PAU019232.1	ribosome-binding factor chloroplastic	GO:0044238; primary metabolic process; process	---
peak22207	scaffold38	1813849	1814871	124	63	62	283	815	667	1.88763	0.000200687	0.0254932	PAU017770.1	uncharacterized protein LOC105172794	---	---
peak23310	scaffold428	9852	10766	95	61	67	134	815	667	1.88673	0.00150809	0.0699174	PAU020044.1	polynucleotide 5 -hydroxyl-kinase NOL9	---	K06947 polynucleotide 5'-hydroxyl-kinase GRC3/NOL9 [EC:2.7.1.-]
peak9629	scaffold556	33037	33543	36	30	25	80	506	132	1.8866	0.00390181	0.108791	PAU024047.1	omega-hydroxypalmitate O-feruloyl transferase	GO:0016747; transferase activity, transferring acyl groups other than amino-acyl groups; function	K15400 omega-hydroxypalmitate O-feruloyl transferase [EC:2.3.1.188]
peak9766	scaffold57	227496	228175	33	18	42	90	506	132	1.88546	0.00417004	0.110757	PAU024366.1	vinorine synthase-like	GO:0016747; transferase activity, transferring acyl groups other than amino-acyl groups; function	K13065 shikimate O-hydroxycinnamoyltransferase [EC:2.3.1.133]
peak3543	scaffold203	358232	359215	48	60	38	123	386	546	1.88469	0.00201006	0.0799493	PAU008529.1	cytochrome P450 71A8-like	GO:0005506; iron ion binding; function GO:0016705; oxidoreductase activity, acting on paired donors, with incorporation or reduction of molecular oxygen; function GO:0020037; heme binding; function GO:0055114; oxidation-reduction process; process	K11868 indoleacetaldoxime dehydratase [EC:4.99.1.6]
peak3128	scaffold184	74955	76115	78	73	54	133	531	786	1.88413	0.00225771	0.0840252	PAU007242.1	GDSL esterase lipase At5g33370-like	GO:0016788; hydrolase activity, acting on ester bonds; function	K00679 phospholipid:diacylglycerol acyltransferase [EC:2.3.1.158]
peak10402	scaffold62	1498692	1499431	20	30	39	89	506	132	1.88315	0.00519612	0.1188	PAU025956.1	mutant 10-hydroxygeraniol dehydrogenase	GO:0008270; zinc ion binding; function GO:0016491; oxidoreductase activity; function GO:0055114; oxidation-reduction process; process	K00083 cinnamyl-alcohol dehydrogenase [EC:1.1.1.195]
peak2542	scaffold164	21381	21789	32	32	31	51	278	355	1.88297	0.00612498	0.127503	PAU005720.1	tetrahydrocannabinolic acid synthase-like	GO:0003824; catalytic activity; function GO:0008762; UDP-N-acetylmuramate dehydrogenase activity; function GO:0016491; oxidoreductase activity; function GO:0016614; oxidoreductase activity, acting on CH-OH group of donors; function GO:0050660; flavin adenine dinucleotide binding; function GO:0055114; oxidation-reduction process; process	K00102 D-lactate dehydrogenase (cytochrome) [EC:1.1.2.4]
peak25221	scaffold549	292895	293686	110	55	59	107	815	667	1.88243	0.00270518	0.0920109	PAU023830.1	sphingoid long-chain bases kinase 1	GO:0016301; kinase activity; function	K04718 sphingosine kinase [EC:2.7.1.91]
peak5483	scaffold3	294532	295104	28	22	23	71	303	172	1.87912	0.00220926	0.083839	PAU013258.1	wall-associated receptor kinase-like 16	GO:0004672; protein kinase activity; function GO:0005509; calcium ion binding; function GO:0005515; protein binding; function GO:0005524; ATP binding; function GO:0006468; protein phosphorylation; process GO:0016772; transferase activity, transferring phosphorus-containing groups; function GO:0030247; polysaccharide binding; function	K04730 interleukin-1 receptor-associated kinase 1 [EC:2.7.11.1]
peak2838	scaffold174	691995	692618	25	19	28	63	224	232	1.87868	0.00308924	0.0981213	PAU006502.1	flavonoid 3 -hydroxylase	GO:0005506; iron ion binding; function GO:0016705; oxidoreductase activity, acting on paired donors, with incorporation or reduction of molecular oxygen; function GO:0020037; heme binding; function GO:0055114; oxidation-reduction process; process	K05280 flavonoid 3'-monooxygenase [EC:1.14.13.21]
peak26478	scaffold621	5340	6205	149	49	47	189	815	667	1.87809	0.00141348	0.0679101	PAU025973.1	leucine-rich repeat receptor-like serine threonine- kinase At2g14440	---	K16224 senescence-induced receptor-like serine/threonine-protein kinase
peak10886	scaffold691	166237	166974	24	22	45	89	506	132	1.87783	0.00511471	0.118186	PAU027142.1	endochitinase EP3-like	GO:0004568; chitinase activity; function GO:0005975; carbohydrate metabolic process; process GO:0006032; chitin catabolic process; process GO:0008061; chitin binding; function GO:0016998; cell wall macromolecule catabolic process; process	K01183 chitinase [EC:3.2.1.14]
peak25750	scaffold586	75561	76779	117	53	70	207	815	667	1.87695	0.000564058	0.0442648	PAU024755.1	Brevis radix-like 4	---	K13566 omega-amidase [EC:3.5.1.3]
peak1276	scaffold118	744784	745748	58	31	29	103	435	306	1.87692	0.00160698	0.0717108	PAU002414.1	uncharacterized protein LOC105170398	---	---
peak830	scaffold104	425259	426102	36	26	29	82	337	246	1.87603	0.00203651	0.0804828	PAU001281.1	serine--tRNA ligase	GO:0000166; nucleotide binding; function GO:0004812; aminoacyl-tRNA ligase activity; function GO:0004828; serine-tRNA ligase activity; function GO:0005524; ATP binding; function GO:0005737; cytoplasm; component GO:0006418; tRNA aminoacylation for protein translation; process GO:0006434; seryl-tRNA aminoacylation; process	K01875 seryl-tRNA synthetase [EC:6.1.1.11]
peak3452	scaffold200	375603	376429	34	24	48	98	252	392	1.8738	0.0031245	0.0982395	PAU008320.1	oleosin kDa-like	GO:0012511; monolayer-surrounded lipid storage body; component GO:0016021; integral component of membrane; component	K09286 EREBP-like factor
peak8784	scaffold492	240012	240586	27	24	38	68	506	132	1.87096	0.00594814	0.126317	PAU021895.1	p27 precursor	---	---
peak1685	scaffold124	990860	991791	34	35	50	117	204	499	1.86723	0.00418742	0.110757	PAU003416.1	UDP-arabinopyranose mutase 1	GO:0006629; lipid metabolic process; process GO:0008081; phosphoric diester hydrolase activity; function GO:0016866; intramolecular transferase activity; function GO:0030244; cellulose biosynthetic process; process	K13379 reversibly glycosylated polypeptide / UDP-arabinopyranose mutase [EC:2.4.1.- 5.4.99.30]
peak2517	scaffold160	140468	141268	54	51	68	96	273	800	1.86523	0.00701237	0.134585	PAU005652.1	---	---	---
peak24219	scaffold490	357765	358665	98	63	75	202	815	667	1.86417	0.000548557	0.0436373	PAU021861.1	branched-chain-amino-acid aminotransferase 1	GO:0003824; catalytic activity; function GO:0008152; metabolic process; process	K00826 branched-chain amino acid aminotransferase [EC:2.6.1.42]
peak7121	scaffold377	498102	498975	49	33	23	154	506	132	1.86294	0.00181264	0.0763747	PAU017625.1	lactation elevated 1-like isoform X1	GO:0005524; ATP binding; function	K18798 protein AFG1
peak9528	scaffold549	124657	125065	26	33	29	65	506	132	1.86169	0.00676212	0.132678	PAU023823.1	trihelix transcription factor ASIL2	---	K09903 uridylate kinase [EC:2.7.4.22]
peak8821	scaffold495	17575	18138	36	29	28	82	506	132	1.85983	0.00418832	0.110757	PAU021977.1	7-deoxyloganetic acid UDP-glucosyltransferase	GO:0008152; metabolic process; process GO:0016758; transferase activity, transferring hexosyl groups; function	K13030 cyanohydrin beta-glucosyltransferase [EC:2.4.1.85]
peak21196	scaffold342	476250	477546	78	111	52	304	815	667	1.85977	0.000497968	0.0422692	PAU015746.1	ultraviolet-B receptor UVR8 isoform X1	GO:0006629; lipid metabolic process; process	K10615 E3 ubiquitin-protein ligase HERC4 [EC:2.3.2.26]
peak8103	scaffold433	260308	261086	37	29	28	87	506	132	1.85819	0.00381622	0.108578	PAU020211.1	asparagine--tRNA chloroplastic mitochondrial	GO:0000166; nucleotide binding; function GO:0003676; nucleic acid binding; function GO:0004812; aminoacyl-tRNA ligase activity; function GO:0004816; asparagine-tRNA ligase activity; function GO:0005524; ATP binding; function GO:0005737; cytoplasm; component GO:0006418; tRNA aminoacylation for protein translation; process GO:0006421; asparaginyl-tRNA aminoacylation; process	K01893 asparaginyl-tRNA synthetase [EC:6.1.1.22]
peak11362	scaffold78	958162	958819	49	23	26	93	506	132	1.85781	0.00373539	0.10736	PAU028211.1	WD repeat-containing 11 isoform X1	GO:0005515; protein binding; function	---
peak9962	scaffold590	5123	5603	43	22	27	56	506	132	1.85375	0.00733539	0.137256	PAU024860.1	uncharacterized protein LOC105167066	GO:0005515; protein binding; function	---
peak1914	scaffold13	2355643	2356143	25	20	21	70	374	71	1.85347	0.0057885	0.124409	PAU004049.1	MARD1 isoform X1	---	K02930 large subunit ribosomal protein L4e
peak19821	scaffold3	588436	589118	109	54	61	138	764	647	1.84959	0.00171582	0.0738996	PAU013300.1	60S ribosomal L6-like	GO:0003735; structural constituent of ribosome; function GO:0005622; intracellular; component GO:0005840; ribosome; component GO:0006412; translation; process	K02934 large subunit ribosomal protein L6e
peak10010	scaffold597	34662	35262	36	35	21	74	506	132	1.84794	0.0060991	0.127386	PAU025007.1	beta-glucuronosyltransferase 14B-like	GO:0008375; acetylglucosaminyltransferase activity; function GO:0016020; membrane; component	K00771 protein xylosyltransferase [EC:2.4.2.26]
peak10730	scaffold662	163861	164725	47	25	31	129	506	132	1.84738	0.00228509	0.0844864	PAU026779.1	heat shock 70 kDa	---	K03283 heat shock 70kDa protein 1/8; K06758 L1 cell adhesion molecule like protein
peak7373	scaffold39	1708589	1709271	32	17	48	102	506	132	1.84583	0.00492538	0.116304	PAU018263.1	auxin response factor 3	GO:0003677; DNA binding; function GO:0005634; nucleus; component GO:0006355; regulation of transcription, DNA-templated; process GO:0009725; response to hormone; process	K14486 auxin response factor
peak1332	scaffold1190	10529	11386	74	60	81	150	290	970	1.8433	0.00554761	0.121534	PAU002553.1	probable LRR receptor-like serine threonine- kinase At4g30520	GO:0004672; protein kinase activity; function GO:0005515; protein binding; function GO:0005524; ATP binding; function GO:0006468; protein phosphorylation; process GO:0016772; transferase activity, transferring phosphorus-containing groups; function	K13418 somatic embryogenesis receptor kinase 1 [EC:2.7.10.1 2.7.11.1]
peak25193	scaffold546	313913	314622	111	68	56	153	815	667	1.84197	0.00156278	0.0707619	PAU023774.1	photosynthetic NDH subunit of lumenal location chloroplastic	GO:0000413; protein peptidyl-prolyl isomerization; process GO:0003755; peptidyl-prolyl cis-trans isomerase activity; function GO:0006457; protein folding; process	K03768 peptidyl-prolyl cis-trans isomerase B (cyclophilin B) [EC:5.2.1.8]
peak1185	scaffold114	881446	881967	35	22	32	91	378	181	1.8417	0.00224772	0.0840252	PAU002209.1	uncharacterized protein LOC105160547 isoform X2	GO:0003676; nucleic acid binding; function	---
peak27620	scaffold77	1298597	1299457	117	52	77	206	815	667	1.83803	0.000740755	0.0518439	PAU028156.2	BUD13 homolog	GO:0004553; hydrolase activity, hydrolyzing O-glycosyl compounds; function GO:0005975; carbohydrate metabolic process; process	K13106 pre-mRNA-splicing factor CWC26
peak23659	scaffold451	398731	399490	131	70	45	197	815	667	1.83755	0.00123936	0.0638593	PAU020716.1	PREDICTED: uncharacterized protein At4g22758	---	---
peak11280	scaffold761	82156	82850	35	24	35	77	506	132	1.83719	0.00515007	0.118253	PAU028063.1	beta-glucosidase 24-like	GO:0004553; hydrolase activity, hydrolyzing O-glycosyl compounds; function GO:0005975; carbohydrate metabolic process; process	K01188 beta-glucosidase [EC:3.2.1.21]
peak10601	scaffold643	21400	22154	41	34	21	89	506	132	1.83593	0.00488065	0.116027	PAU026493.2	pentatricopeptide repeat-containing At2g13600	---	K17279 receptor expression-enhancing protein 5/6
peak7078	scaffold374	358107	358654	42	23	29	65	506	132	1.83589	0.00652129	0.129691	PAU017497.2	pentatricopeptide repeat-containing mitochondrial	---	K17964 leucine-rich PPR motif-containing protein, mitochondrial
peak28737	scaffold92	571084	571985	119	53	67	150	815	667	1.83539	0.00174267	0.0746669	PAU030245.1	mediator of RNA polymerase II transcription subunit 36a-like	GO:0003723; RNA binding; function GO:0006364; rRNA processing; process GO:0008033; tRNA processing; process GO:0008168; methyltransferase activity; function	K14563 rRNA 2'-O-methyltransferase fibrillarin [EC:2.1.1.-]
peak10635	scaffold646	192972	193462	31	25	38	83	506	132	1.8353	0.005148	0.118253	PAU026546.1	PQ-loop repeat family transmembrane family	---	---
peak24211	scaffold49	1324611	1325384	106	54	79	171	815	667	1.83479	0.00114583	0.0623954	PAU021832.1	zinc finger CCCH domain-containing 20-like	GO:0046872; metal ion binding; function	K15172 transcription elongation factor SPT5
peak21573	scaffold356	117275	118400	74	78	81	196	815	667	1.83338	0.000908212	0.0564049	PAU016450.1	Bifunctional inhibitor lipid-transfer seed storage 2S albumin superfamily	---	---
peak6946	scaffold369	365645	366397	47	27	25	95	506	132	1.83322	0.00394264	0.10922	PAU017029.1	tesmin TSO1-like CXC 2 isoform X1	---	---
peak10135	scaffold60	220780	221379	52	21	27	90	506	132	1.83291	0.00467721	0.1149	PAU025355.1	chlorophyll a-b binding chloroplastic-like	GO:0009765; photosynthesis, light harvesting; process GO:0016020; membrane; component	K08912 light-harvesting complex II chlorophyll a/b binding protein 1
peak23233	scaffold425	211225	212080	97	75	57	127	815	667	1.83207	0.00245244	0.0877184	PAU019932.1	nucleobase-ascorbate transporter 11	GO:0005215; transporter activity; function GO:0006810; transport; process GO:0016020; membrane; component GO:0055085; transmembrane transport; process	K14611 solute carrier family 23 (nucleobase transporter), member 1/2
peak11303	scaffold77	115211	115761	29	33	29	69	506	132	1.83187	0.00658867	0.130585	PAU028112.1	kirola-like isoform X2	GO:0006952; defense response; process GO:0009607; response to biotic stimulus; process	---
peak10634	scaffold646	181393	181989	24	27	39	65	506	132	1.8315	0.00792228	0.141653	PAU026546.1	PQ-loop repeat family transmembrane family	---	---
peak6428	scaffold341	435379	435916	28	23	41	70	506	132	1.83109	0.00702971	0.13469	PAU015698.1	boron transporter 4-like	GO:0005452; inorganic anion exchanger activity; function GO:0006820; anion transport; process GO:0016020; membrane; component GO:0016021; integral component of membrane; component	K13855 solute carrier family 4 (anion exchanger), member 2
peak23239	scaffold425	445902	446768	108	76	52	154	815	667	1.82619	0.00182775	0.0767894	PAU019948.1	probable transcription factor At5g28040	---	---
peak7715	scaffold41	374464	375114	22	37	41	144	506	132	1.82582	0.00370283	0.106846	PAU019135.2	PREDICTED: uncharacterized protein LOC105977474	GO:0003735; structural constituent of ribosome; function GO:0005840; ribosome; component GO:0006412; translation; process	K02927 large subunit ribosomal protein L40e
peak23594	scaffold449	128371	129216	103	83	50	166	815	667	1.8249	0.00166953	0.0732046	PAU020588.1	probable transcription factor At5g28040	---	---
peak9510	scaffold547	27883	28699	21	38	41	145	506	132	1.82315	0.00390108	0.108791	PAU023777.1	transcription factor bHLH30	GO:0046983; protein dimerization activity; function	K13422 transcription factor MYC2
peak12171	scaffold93	319141	319724	41	26	29	77	506	132	1.82226	0.00518386	0.118748	PAU030384.1	DEHYDRATION-INDUCED 19 homolog 4-like	---	K15697 RING finger protein 114 [EC:2.3.2.27]
peak21938	scaffold370	63581	64436	128	41	72	125	815	667	1.82132	0.00336229	0.102721	PAU017310.2	transcription initiation factor TFIID subunit 12	GO:0005669; transcription factor TFIID complex; component GO:0006352; DNA-templated transcription, initiation; process GO:0006810; transport; process GO:0016021; integral component of membrane; component GO:0046982; protein heterodimerization activity; function	K03126 transcription initiation factor TFIID subunit 12
peak8621	scaffold478	169974	170595	32	26	34	61	506	132	1.81938	0.00751123	0.138467	PAU021472.1	RING-H2 finger ATL13	GO:0005515; protein binding; function GO:0008270; zinc ion binding; function	K19041 E3 ubiquitin-protein ligase RNF38/44 [EC:2.3.2.27]
peak5486	scaffold3	309918	310668	32	23	25	69	319	183	1.81904	0.0031875	0.099362	PAU013260.1	P-loop containing nucleoside triphosphate hydrolases superfamily isoform 1	GO:0005524; ATP binding; function GO:0006139; nucleobase-containing compound metabolic process; process GO:0019206; nucleoside kinase activity; function	K00893 deoxycitidine kinase [EC:2.7.1.74]
peak7688	scaffold409	184814	185534	39	32	30	118	506	132	1.81833	0.00302913	0.0972359	PAU019053.1	uncharacterized protein LOC105158260	---	---
peak916	scaffold108	81449	81879	17	23	23	63	179	202	1.8171	0.00441986	0.112881	PAU001547.1	glucan endo-1,3-beta-glucosidase 5-like	GO:0004553; hydrolase activity, hydrolyzing O-glycosyl compounds; function GO:0005975; carbohydrate metabolic process; process	K15429 tRNA (guanine37-N1)-methyltransferase [EC:2.1.1.228]
peak7931	scaffold420	302635	303218	29	28	36	72	506	132	1.81468	0.00660492	0.130776	PAU019823.1	RNA-binding 39	GO:0003676; nucleic acid binding; function GO:0003723; RNA binding; function GO:0005634; nucleus; component GO:0006397; mRNA processing; process	K13091 RNA-binding protein 39
peak28734	scaffold92	543111	544106	57	99	68	155	815	667	1.81467	0.0028733	0.0944763	PAU030241.1	BAHD acyltransferase DCR	GO:0016747; transferase activity, transferring acyl groups other than amino-acyl groups; function	K13065 shikimate O-hydroxycinnamoyltransferase [EC:2.3.1.133]
peak1666	scaffold124	464858	465904	46	35	40	121	285	406	1.81439	0.00206965	0.0813036	PAU003346.1	NAP1-related 2-like	GO:0005634; nucleus; component GO:0006334; nucleosome assembly; process	K11290 template-activating factor I
peak27714	scaffold8	248070	248983	117	56	70	161	815	667	1.81425	0.00156331	0.0707619	PAU028387.1	zinc finger A20 and AN1 domain-containing stress-associated 4-like	GO:0003677; DNA binding; function GO:0008270; zinc ion binding; function	K13523 lysophosphatidic acid acyltransferase / lysophosphatidylinositol acyltransferase [EC:2.3.1.51 2.3.1.-]
peak24519	scaffold510	120024	121317	76	82	81	213	815	667	1.81062	0.000839718	0.0540754	PAU022614.1	serine carboxypeptidase II-3-like	GO:0004185; serine-type carboxypeptidase activity; function GO:0006508; proteolysis; process	K16297 serine carboxypeptidase-like clade II [EC:3.4.16.-]
peak5207	scaffold285	117363	118132	56	49	24	151	161	512	1.80855	0.00599159	0.126685	PAU012489.1	glutaredoxin domain-containing cysteine-rich 1-like	GO:0009055; electron carrier activity; function GO:0015035; protein disulfide oxidoreductase activity; function GO:0045454; cell redox homeostasis; process	K17479 glutaredoxin domain-containing cysteine-rich protein 1
peak6165	scaffold323	226548	227540	48	19	24	89	290	228	1.8076	0.00276455	0.0930519	PAU015027.1	oxalate-- ligase-like	GO:0003824; catalytic activity; function GO:0008152; metabolic process; process	K12261 2-hydroxyacyl-CoA lyase 1 [EC:4.1.-.-]
peak7378	scaffold390	103482	103912	52	27	18	61	506	132	1.80599	0.00942372	0.149603	PAU018278.1	3-ketoacyl- synthase 3-like	GO:0003824; catalytic activity; function GO:0006633; fatty acid biosynthetic process; process GO:0008152; metabolic process; process GO:0008610; lipid biosynthetic process; process GO:0016020; membrane; component GO:0016747; transferase activity, transferring acyl groups other than amino-acyl groups; function	K15397 3-ketoacyl-CoA synthase [EC:2.3.1.199]
peak11841	scaffold86	756869	757696	30	34	31	85	506	132	1.80594	0.00568067	0.123374	PAU029378.1	D-galacturonate reductase-like	GO:0016491; oxidoreductase activity; function GO:0055114; oxidation-reduction process; process	K19642 D-galacturonate reductase [EC:1.1.1.365]
peak6187	scaffold324	14067	14796	50	25	52	81	585	245	1.80568	0.00512911	0.118253	PAU015067.1	paired amphipathic helix Sin3-like 4 isoform X1	GO:0006355; regulation of transcription, DNA-templated; process	K11644 paired amphipathic helix protein Sin3a
peak7925	scaffold420	128327	129060	30	30	35	82	506	132	1.80568	0.00573994	0.123883	PAU019809.1	glucan endo-1,3-beta-glucosidase 8-like	GO:0004553; hydrolase activity, hydrolyzing O-glycosyl compounds; function GO:0005975; carbohydrate metabolic process; process	K15429 tRNA (guanine37-N1)-methyltransferase [EC:2.1.1.228]
peak10200	scaffold60	1419262	1420019	28	33	35	94	506	132	1.80533	0.00513969	0.118253	PAU025513.1	NAC domain-containing 73-like	GO:0003677; DNA binding; function GO:0006355; regulation of transcription, DNA-templated; process	---
peak10811	scaffold68	778737	779308	52	30	24	126	506	132	1.80478	0.0031973	0.0995607	PAU026999.1	actin-related 6	GO:0005634; nucleus; component GO:0006338; chromatin remodeling; process	K11662 actin-related protein 6
peak12156	scaffold92	1160527	1161240	24	32	46	141	506	132	1.80437	0.00390847	0.108791	PAU030318.1	PREDICTED: uncharacterized protein LOC100261908	---	---
peak11957	scaffold88	409315	409955	38	21	39	84	506	132	1.80431	0.00552137	0.121324	PAU029657.1	carbonic chloroplastic	GO:0004089; carbonate dehydratase activity; function GO:0008270; zinc ion binding; function GO:0015976; carbon utilization; process	K01673 carbonic anhydrase [EC:4.2.1.1]
peak3963	scaffold220	245781	246718	38	44	44	125	555	248	1.80206	0.00225108	0.0840252	PAU009460.1	regulatory-associated of TOR 1	GO:0005488; binding; function GO:0005515; protein binding; function GO:0031929; TOR signaling; process GO:0031931; TORC1 complex; component	K07204 regulatory associated protein of mTOR
peak8803	scaffold493	271511	271920	24	31	38	76	506	132	1.80162	0.00740525	0.137678	PAU021932.1	probable disease resistance RPP8 2	---	K19613 leucine-rich repeat protein SHOC2
peak10815	scaffold68	1035232	1035812	26	20	49	79	506	132	1.80136	0.00855468	0.145247	PAU027002.1	NRT1 PTR FAMILY -like	GO:0005215; transporter activity; function GO:0006810; transport; process GO:0006857; oligopeptide transport; process GO:0016020; membrane; component	K14638 solute carrier family 15 (peptide/histidine transporter), member 3/4
peak10870	scaffold69	101777	102214	43	25	26	50	506	132	1.80125	0.00997898	0.151876	PAU027117.1	EIN3-binding F-box 1-like	GO:0005515; protein binding; function	K14515 EIN3-binding F-box protein
peak11817	scaffold85	846706	847275	39	28	30	79	506	132	1.80091	0.00566019	0.123216	PAU029326.1	DEAD-box ATP-dependent RNA helicase 52C-like	GO:0003676; nucleic acid binding; function GO:0005524; ATP binding; function	K11594 ATP-dependent RNA helicase DDX3X [EC:3.6.4.13]
peak28269	scaffold858	22702	23526	83	89	67	196	815	667	1.80039	0.00113257	0.0623954	PAU029361.1	probable alpha,alpha-trehalose-phosphate synthase [UDP-forming] 11	GO:0003824; catalytic activity; function GO:0005992; trehalose biosynthetic process; process GO:0008152; metabolic process; process	K16055 trehalose 6-phosphate synthase/phosphatase [EC:2.4.1.15 3.1.3.12]
peak27439	scaffold735	117627	118714	77	81	78	177	815	667	1.79928	0.00142194	0.0679914	PAU027766.2	DNA binding	GO:0003677; DNA binding; function GO:0046983; protein dimerization activity; function	---
peak8421	scaffold46	401178	402034	30	29	39	99	506	132	1.79847	0.00486225	0.115941	PAU020982.1	---	---	---
peak9758	scaffold57	85082	85656	35	27	40	118	506	132	1.79836	0.00357458	0.104982	PAU024358.1	aspartyl protease AED3	GO:0004190; aspartic-type endopeptidase activity; function GO:0006508; proteolysis; process	K01381 saccharopepsin [EC:3.4.23.25]
peak9266	scaffold529	215746	216410	39	34	21	61	506	132	1.79767	0.00892679	0.146441	PAU023214.1	GTP-binding BRASSINAZOLE INSENSITIVE PALE GREEN chloroplastic	GO:0005525; GTP binding; function	K13427 nitric-oxide synthase, plant [EC:1.14.13.39]
peak6063	scaffold32	366895	367470	46	39	31	70	284	415	1.79725	0.0061082	0.127484	PAU014831.1	THO complex subunit 4D	GO:0003676; nucleic acid binding; function	K12881 THO complex subunit 4
peak22662	scaffold399	199841	201010	122	65	62	182	815	667	1.79578	0.00131168	0.0653295	PAU018619.1	phosphatidylinositol 4-phosphate 5-kinase 1	---	K00889 1-phosphatidylinositol-4-phosphate 5-kinase [EC:2.7.1.68]
peak28535	scaffold89	647674	648739	75	99	54	134	815	667	1.79536	0.00363509	0.105808	PAU029851.1	lysine-specific demethylase JMJ16	GO:0005634; nucleus; component	K11446 histone demethylase JARID1 [EC:1.14.11.-]
peak22585	scaffold396	40101	40880	120	61	63	146	815	667	1.79493	0.00220845	0.083839	PAU018460.1	ethylene-responsive transcription factor RAP2-7-like isoform X2	GO:0003700; sequence-specific DNA binding transcription factor activity; function GO:0006355; regulation of transcription, DNA-templated; process	K09284 AP2-like factor, euAP2 lineage
peak8367	scaffold457	367102	367995	28	34	33	83	506	132	1.79474	0.00644234	0.129002	PAU020891.1	uncharacterized protein LOC105166332	---	---
peak23487	scaffold440	255840	256736	98	93	48	168	815	667	1.7933	0.00221296	0.083839	PAU020404.1	transcription factor DIVARICATA-like	GO:0003677; DNA binding; function GO:0003682; chromatin binding; function	K08869 aarF domain-containing kinase
peak6531	scaffold348	81751	82547	31	32	38	118	506	132	1.79303	0.00372228	0.107195	PAU016016.1	autophagy-related 3	---	---
peak12126	scaffold92	459707	460281	27	33	34	76	506	132	1.79282	0.0071283	0.135559	PAU030230.1	Autophagy-related 3	---	---
peak21070	scaffold334	397534	398842	115	77	61	226	815	667	1.79224	0.000735234	0.0516286	PAU015495.1	sphingoid long-chain bases kinase 1	GO:0016301; kinase activity; function	K04718 sphingosine kinase [EC:2.7.1.91]
peak27118	scaffold688	130861	132083	91	88	65	208	815	667	1.79171	0.000985396	0.0586761	PAU027087.1	glutamate receptor -like	---	---
peak6655	scaffold354	143648	144606	59	33	24	181	506	132	1.79134	0.00227899	0.0844864	PAU016365.1	ethylene-responsive transcription factor 5-like	GO:0003677; DNA binding; function GO:0003700; sequence-specific DNA binding transcription factor activity; function GO:0006355; regulation of transcription, DNA-templated; process	K09286 EREBP-like factor
peak21564	scaffold355	533187	533931	109	66	77	217	815	667	1.78963	0.000722069	0.0511346	PAU016428.1	heavy metal-associated isoprenylated plant 3-like	GO:0030001; metal ion transport; process GO:0046872; metal ion binding; function	K07213 copper chaperone
peak8700	scaffold484	251474	252064	33	25	40	87	506	132	1.7881	0.00584189	0.125064	PAU021672.1	mixta-like 1	---	K09422 myb proto-oncogene protein, plant
peak16947	scaffold195	813949	815488	152	104	88	213	571	1377	1.7875	0.00271082	0.0920255	PAU007873.1	membrane-associated progesterone-binding 4	---	K17278 membrane-associated progesterone receptor component
peak13577	scaffold11	1939225	1940194	103	56	62	181	563	690	1.78745	0.00131914	0.0653295	PAU001866.1	---	---	---
peak11438	scaffold8	186562	187271	27	35	38	115	506	132	1.78415	0.00473674	0.115284	PAU028377.1	ABSCISIC ACID-INSENSITIVE 5 isoform X1	GO:0003700; sequence-specific DNA binding transcription factor activity; function GO:0005634; nucleus; component GO:0006355; regulation of transcription, DNA-templated; process GO:0009522; photosystem I; component GO:0009538; photosystem I reaction center; component GO:0009737; response to abscisic acid; process GO:0015979; photosynthesis; process GO:0043565; sequence-specific DNA binding; functi…	K14432 ABA responsive element binding factor
peak10722	scaffold662	16405	16994	36	17	46	82	506	132	1.78404	0.00791439	0.141653	PAU026765.3	hypothetical protein MIMGU_mgv1a000049mg	---	---
peak25149	scaffold54	1380726	1382007	136	70	70	339	815	667	1.78397	0.000212857	0.026008	PAU023682.1	chalcone isomerase	GO:0016872; intramolecular lyase activity; function	K01859 chalcone isomerase [EC:5.5.1.6]
peak6656	scaffold354	162312	162997	30	24	42	75	506	132	1.78379	0.00779387	0.140788	PAU016367.1	ATP-dependent 6-phosphofructokinase chloroplastic	GO:0003872; 6-phosphofructokinase activity; function GO:0006002; fructose 6-phosphate metabolic process; process GO:0006096; glycolytic process; process	K00850 6-phosphofructokinase 1 [EC:2.7.1.11]
peak3154	scaffold187	311839	312869	67	71	57	270	343	666	1.78332	0.00100268	0.0591828	PAU007326.1	uncharacterized protein LOC105172026	---	---
peak7528	scaffold399	221072	221980	30	32	36	94	506	132	1.78283	0.00540151	0.120417	PAU018622.1	pentatricopeptide repeat-containing	---	---
peak11238	scaffold755	20821	21439	38	22	37	67	506	132	1.78005	0.00807974	0.142508	PAU027990.1	caffeic acid O-methyltransferase	GO:0008168; methyltransferase activity; function GO:0046983; protein dimerization activity; function	K13066 caffeic acid 3-O-methyltransferase [EC:2.1.1.68]
peak28785	scaffold93	13095	14029	80	86	78	210	815	667	1.77983	0.00102048	0.0597165	PAU030343.1	uncharacterized protein LOC105171532	---	---
peak28527	scaffold889	16618	17430	84	60	89	106	815	667	1.77764	0.00451097	0.113308	PAU029829.1	kDa class I heat shock -like	---	K13993 HSP20 family protein
peak10910	scaffold699	16704	17157	32	24	40	69	506	132	1.77687	0.00828342	0.143456	PAU027184.1	short-chain dehydrogenase TIC chloroplastic-like	GO:0008152; metabolic process; process GO:0016491; oxidoreductase activity; function	K11153 retinol dehydrogenase 12 [EC:1.1.1.300]
peak9720	scaffold565	114451	115061	42	23	35	81	506	132	1.77665	0.00615562	0.127701	PAU024251.1	NEOXANTHIN-DEFICIENT 1 isoform X1	---	---
peak4836	scaffold262	667277	667838	21	15	33	89	336	81	1.7765	0.00624141	0.128548	PAU011590.1	hexose carrier HEX6-like	GO:0005215; transporter activity; function GO:0016020; membrane; component GO:0016021; integral component of membrane; component GO:0022857; transmembrane transporter activity; function GO:0022891; substrate-specific transmembrane transporter activity; function GO:0055085; transmembrane transport; process	K08150 MFS transporter, SP family, solute carrier family 2 (myo-inositol transporter), member 13
peak15615	scaffold159	266588	267662	110	78	80	278	322	1060	1.77572	0.00296049	0.0956656	PAU005529.1	LYR motif-containing At3g19508	---	---
peak7595	scaffold401	109399	110108	48	29	23	76	506	132	1.77567	0.00703174	0.13469	PAU018818.1	beta-xylosidase alpha-L-arabinofuranosidase 2-like	GO:0004553; hydrolase activity, hydrolyzing O-glycosyl compounds; function GO:0005975; carbohydrate metabolic process; process	K15920 beta-D-xylosidase 4 [EC:3.2.1.37]
peak17747	scaffold220	523127	524430	94	104	84	322	725	852	1.77409	0.000426919	0.0387219	PAU009496.1	DUF599 domain-containing	---	---
peak25537	scaffold57	191973	193053	72	99	59	128	815	667	1.7725	0.00431528	0.111829	PAU024365.1	sigma factor binding chloroplastic-like	---	---
peak24150	scaffold489	136302	137161	75	89	67	121	815	667	1.77097	0.0041051	0.110757	PAU021737.1	vinorine synthase-like	GO:0016747; transferase activity, transferring acyl groups other than amino-acyl groups; function	K13065 shikimate O-hydroxycinnamoyltransferase [EC:2.3.1.133]
peak6702	scaffold356	280326	281042	39	30	35	115	506	132	1.77062	0.00391332	0.108822	PAU016472.1	pentatricopeptide repeat-containing chloroplastic-like	---	K17710 pentatricopeptide repeat domain-containing protein 1
peak10205	scaffold60	1453521	1454113	36	27	35	76	506	132	1.77018	0.00685282	0.133637	PAU025517.1	pentatricopeptide repeat-containing At5g46100	---	K17964 leucine-rich PPR motif-containing protein, mitochondrial
peak23490	scaffold440	388793	389665	145	65	63	283	815	667	1.76934	0.000550119	0.0436423	PAU020409.2	diacylglycerol O-acyltransferase 2	GO:0016747; transferase activity, transferring acyl groups other than amino-acyl groups; function	K14457 2-acylglycerol O-acyltransferase 2 [EC:2.3.1.22]
peak1795	scaffold128	588943	589295	50	32	45	80	404	362	1.76708	0.00445587	0.113264	PAU003704.1	RMD5 homolog A	GO:0005515; protein binding; function GO:0008270; zinc ion binding; function	K18624 macrophage erythroblast attacher
peak7700	scaffold409	386471	387411	34	31	33	80	506	132	1.76628	0.00681947	0.133308	PAU019078.1	uncharacterized protein LOC105165240	---	---
peak28015	scaffold809	95809	96743	147	66	73	366	815	667	1.76587	0.000213895	0.026008	PAU028849.1	calcium-binding EF hand family	GO:0005509; calcium ion binding; function	---
peak12245	scaffold958	44564	45137	35	30	35	91	506	132	1.76523	0.00560491	0.122605	PAU030714.1	3-ketoacyl- synthase 20-like	GO:0003824; catalytic activity; function GO:0006633; fatty acid biosynthetic process; process GO:0008152; metabolic process; process GO:0008610; lipid biosynthetic process; process GO:0016020; membrane; component GO:0016747; transferase activity, transferring acyl groups other than amino-acyl groups; function	K15397 3-ketoacyl-CoA synthase [EC:2.3.1.199]
peak4535	scaffold25	1348707	1349472	36	24	40	70	440	192	1.76152	0.00609042	0.127386	PAU010893.3	ultraviolet-B receptor UVR8	---	K10615 E3 ubiquitin-protein ligase HERC4 [EC:2.3.2.26]
peak8759	scaffold49	1509270	1510097	44	21	38	90	506	132	1.76062	0.0061841	0.12801	PAU021841.1	mitochondrial-processing peptidase subunit alpha	GO:0003824; catalytic activity; function GO:0004222; metalloendopeptidase activity; function GO:0006508; proteolysis; process GO:0046872; metal ion binding; function	K01412 mitochondrial-processing peptidase subunit alpha [EC:3.4.24.64]
peak11956	scaffold88	408489	409116	46	22	32	67	506	132	1.75988	0.00868833	0.145909	PAU029657.1	carbonic chloroplastic	GO:0004089; carbonate dehydratase activity; function GO:0008270; zinc ion binding; function GO:0015976; carbon utilization; process	K01673 carbonic anhydrase [EC:4.2.1.1]
peak28786	scaffold93	39527	40728	117	80	51	154	815	667	1.75952	0.0027437	0.0926218	PAU030346.1	eukaryotic translation initiation factor 2 subunit gamma-like	GO:0003924; GTPase activity; function GO:0005525; GTP binding; function	K03242 translation initiation factor 2 subunit 3
peak23794	scaffold464	4538	5877	122	69	64	186	815	667	1.75945	0.0014708	0.0688998	PAU021083.1	FRIGIDA 3	---	K12619 5'-3' exoribonuclease 2 [EC:3.1.13.-]
peak10271	scaffold61	1101119	1101964	32	44	21	82	506	132	1.75854	0.00925376	0.147791	PAU025669.1	uncharacterized protein LOC105178468	---	---
peak9960	scaffold59	619657	620395	49	26	33	119	506	132	1.75781	0.00382787	0.108625	PAU024846.1	STOREKEEPER -like	---	---
peak21547	scaffold354	189421	190504	109	54	84	138	815	667	1.75778	0.0029468	0.0955414	PAU016370.1	ubiquinol-cytochrome-c reductase complex assembly factor 1 isoform X1	---	K17662 cytochrome b pre-mRNA-processing protein 3
peak12237	scaffold949	2337	2909	33	22	45	85	506	132	1.75777	0.00748956	0.13845	PAU030550.1	F-box At5g49610-like	GO:0005515; protein binding; function	---
peak18312	scaffold241	533384	534181	75	68	42	139	667	454	1.75749	0.00212333	0.0822085	PAU010594.2	CHAPERONE-LIKE PROTEIN OF chloroplastic	---	K03667 ATP-dependent HslUV protease ATP-binding subunit HslU
peak7472	scaffold396	408516	409148	47	22	38	112	506	132	1.75718	0.00460201	0.114016	PAU018490.1	E3 UFM1- ligase 1 homolog	---	K14772 U3 small nucleolar RNA-associated protein 20
peak4129	scaffold226	224522	225041	28	22	29	53	289	197	1.75592	0.00647839	0.129114	PAU009832.1	cytochrome P450 94A2-like	GO:0005506; iron ion binding; function GO:0016705; oxidoreductase activity, acting on paired donors, with incorporation or reduction of molecular oxygen; function GO:0020037; heme binding; function GO:0055114; oxidation-reduction process; process	K13407 fatty acid omega-hydroxylase [EC:1.14.-.-]
peak26986	scaffold669	159052	159949	116	67	62	121	815	667	1.75554	0.00390534	0.108791	PAU026837.1	T-complex 1 subunit gamma	GO:0005524; ATP binding; function GO:0006457; protein folding; process GO:0051082; unfolded protein binding; function	K09495 T-complex protein 1 subunit gamma
peak10908	scaffold698	94771	95410	29	36	31	72	506	132	1.75436	0.00891843	0.146441	PAU027183.1	actin-related 2 3 complex subunit 2A	GO:0005885; Arp2/3 protein complex; component GO:0015629; actin cytoskeleton; component GO:0030833; regulation of actin filament polymerization; process GO:0034314; Arp2/3 complex-mediated actin nucleation; process	K05758 actin related protein 2/3 complex, subunit 2
peak13768	scaffold114	1030286	1032332	171	121	155	544	828	1455	1.75212	5.52698e-05	0.0118322	PAU002226.1	21 kDa	GO:0004857; enzyme inhibitor activity; function GO:0030599; pectinesterase activity; function	K01051 pectinesterase [EC:3.1.1.11]
peak23189	scaffold422	3	1266	125	84	67	327	815	667	1.75202	0.000293798	0.0317525	PAU019855.1	uncharacterized protein LOC105162061 isoform X1	GO:0006629; lipid metabolic process; process GO:0008374; O-acyltransferase activity; function	K14775 ribosome biogenesis protein UTP30
peak16635	scaffold187	554943	556555	142	103	110	283	1393	749	1.75029	0.00031794	0.0319373	PAU007337.1	structural maintenance of chromosomes 5	GO:0000724; double-strand break repair via homologous recombination; process GO:0006281; DNA repair; process GO:0030915; Smc5-Smc6 complex; component	K06674 structural maintenance of chromosome 2
peak21805	scaffold366	412611	413546	132	46	73	115	815	667	1.74937	0.00521964	0.118819	PAU016917.1	hypothetical protein MIMGU_mgv1a017183mg	---	K14376 poly(A) polymerase [EC:2.7.7.19]
peak2753	scaffold171	313047	313572	20	39	43	72	307	324	1.74934	0.00910312	0.147161	PAU006290.1	PREDICTED: uncharacterized protein LOC105975614	---	---
peak25575	scaffold571	272086	273025	115	74	71	222	815	667	1.74853	0.000906537	0.0564049	PAU024442.1	NIM1-INTERACTING 1	---	---
peak10251	scaffold609	173889	174671	36	42	26	117	506	132	1.74767	0.00528667	0.11956	PAU025627.1	dCTP pyrophosphatase 1-like	---	K16904 dCTP diphosphatase [EC:3.6.1.12]
peak7497	scaffold398	188582	189432	25	29	49	117	506	132	1.74728	0.00643665	0.128977	PAU018559.1	ECERIFERUM 1-like	GO:0005506; iron ion binding; function GO:0006633; fatty acid biosynthetic process; process GO:0016491; oxidoreductase activity; function GO:0055114; oxidation-reduction process; process	K15404 aldehyde decarbonylase [EC:4.1.99.5]
peak26809	scaffold645	149198	150521	118	77	64	211	815	667	1.74684	0.00114962	0.0624461	PAU026533.1	zinc finger CCCH domain-containing 20-like	GO:0046872; metal ion binding; function	K15172 transcription elongation factor SPT5
peak13347	scaffold106	518273	519261	61	68	73	159	673	541	1.74273	0.00194836	0.0791166	PAU001485.1	---	---	---
peak23339	scaffold43	158699	159658	119	72	64	173	815	667	1.74171	0.00193844	0.0791166	PAU020096.1	PREDICTED: vitellogenin-like	---	---
peak11070	scaffold72	1292604	1293276	41	28	35	97	506	132	1.74101	0.00566246	0.123216	PAU027602.1	abscisic acid receptor PYL2-like	---	K14496 abscisic acid receptor PYR/PYL family
peak23836	scaffold466	344916	345934	108	64	78	148	815	667	1.73999	0.00260307	0.0902451	PAU021154.1	Brevis radix-like 4	---	---
peak26214	scaffold60	1402095	1403436	85	102	67	237	815	667	1.73983	0.00117001	0.0630256	PAU025510.1	homeobox-leucine zipper ATHB-52-like	GO:0003677; DNA binding; function GO:0006355; regulation of transcription, DNA-templated; process GO:0043565; sequence-specific DNA binding; function	K09338 homeobox-leucine zipper protein
peak12020	scaffold89	1229658	1230344	40	23	44	114	506	132	1.73855	0.00501167	0.116825	PAU029859.1	U3 small nucleolar ribonucleo MPP10	---	K14559 U3 small nucleolar RNA-associated protein MPP10
peak8353	scaffold457	39051	39739	41	24	36	73	506	132	1.73853	0.00815002	0.142877	PAU020861.1	uncharacterized protein LOC105155471	---	---
peak9549	scaffold55	733229	733681	36	21	46	90	506	132	1.73516	0.00758178	0.139095	PAU023895.1	eukaryotic translation initiation factor 2 subunit alpha homolog	GO:0003676; nucleic acid binding; function GO:0003723; RNA binding; function GO:0003743; translation initiation factor activity; function GO:0005850; eukaryotic translation initiation factor 2 complex; component	K03237 translation initiation factor 2 subunit 1
peak25407	scaffold560	205266	206345	123	52	87	190	815	667	1.73325	0.00176491	0.0750006	PAU024153.1	uncharacterized protein At1g04910	---	K01835 phosphoglucomutase [EC:5.4.2.2]
peak9400	scaffold536	121547	122151	33	29	41	97	506	132	1.72913	0.00654135	0.130001	PAU023498.1	cysteine-rich repeat secretory 38-like	---	K04730 interleukin-1 receptor-associated kinase 1 [EC:2.7.11.1]
peak10438	scaffold626	22272	22882	43	39	20	83	506	132	1.72899	0.00915012	0.147553	PAU026065.1	3-hydroxybutyryl- dehydrogenase	GO:0003857; 3-hydroxyacyl-CoA dehydrogenase activity; function GO:0006631; fatty acid metabolic process; process GO:0016491; oxidoreductase activity; function GO:0055114; oxidation-reduction process; process GO:0070403; NAD+ binding; function	K00074 3-hydroxybutyryl-CoA dehydrogenase [EC:1.1.1.157]
peak7739	scaffold41	1069678	1070469	43	30	30	82	506	132	1.72587	0.00748246	0.138406	PAU019238.1	60S acidic ribosomal P1-like	---	K02942 large subunit ribosomal protein LP1
peak10375	scaffold62	963698	964319	45	32	34	133	506	132	1.72444	0.00372716	0.107229	PAU025909.1	probable alkaline neutral invertase D	GO:0003824; catalytic activity; function GO:0033926; glycopeptide alpha-N-acetylgalactosaminidase activity; function	K11593 eukaryotic translation initiation factor 2C
peak5206	scaffold285	61061	61673	33	30	55	66	407	318	1.72324	0.00888991	0.146441	PAU012485.1	two-component response regulator ARR8-like	GO:0000160; phosphorelay signal transduction system; process	K14492 two-component response regulator ARR-A family
peak4863	scaffold266	98555	99541	68	42	79	126	587	514	1.72219	0.00307198	0.0979631	PAU011669.1	cytosolic sulfotransferase 15-like	GO:0008146; sulfotransferase activity; function	K01014 aryl sulfotransferase [EC:2.8.2.1]
peak11330	scaffold77	1213281	1213932	39	34	29	82	506	132	1.72189	0.00771539	0.140133	PAU028151.1	programmed cell death 4-like	---	---
peak27486	scaffold74	760299	761219	80	55	111	134	815	667	1.71927	0.0047469	0.115307	PAU027850.1	glucomannan 4-beta-mannosyltransferase 2-like	---	K13680 beta-mannan synthase [EC:2.4.1.32]
peak24387	scaffold507	158428	159486	86	52	132	281	815	667	1.71831	0.00128338	0.0645348	PAU022387.1	trans-cinnamate 4-monooxygenase	GO:0005506; iron ion binding; function GO:0016705; oxidoreductase activity, acting on paired donors, with incorporation or reduction of molecular oxygen; function GO:0020037; heme binding; function GO:0055114; oxidation-reduction process; process	K00487 trans-cinnamate 4-monooxygenase [EC:1.14.13.11]
peak1470	scaffold120	283491	284362	66	74	77	154	1115	290	1.71636	0.00514563	0.118253	PAU002895.1	serine threonine- kinase D6PKL1-like	GO:0004672; protein kinase activity; function GO:0005524; ATP binding; function GO:0006468; protein phosphorylation; process GO:0016772; transferase activity, transferring phosphorus-containing groups; function	K08286 protein-serine/threonine kinase [EC:2.7.11.-]
peak21540	scaffold354	7480	8709	118	73	62	134	815	667	1.71629	0.00387616	0.108791	PAU016347.2	mediator of RNA polymerase II transcription subunit 31	GO:0001104; RNA polymerase II transcription cofactor activity; function GO:0006355; regulation of transcription, DNA-templated; process GO:0016592; mediator complex; component	K15153 mediator of RNA polymerase II transcription subunit 31
peak7924	scaffold420	112296	113077	41	34	31	102	506	132	1.71401	0.00606127	0.127386	PAU019807.1	RNA cytidine acetyltransferase 1 isoform X1	GO:0008080; N-acetyltransferase activity; function	K14521 N-acetyltransferase 10 [EC:2.3.1.-]
peak16280	scaffold18	144605	145630	93	95	39	201	536	700	1.71155	0.00330242	0.101622	PAU006767.1	RNA polymerase sigma factor chloroplastic mitochondrial	GO:0003677; DNA binding; function GO:0003700; sequence-specific DNA binding transcription factor activity; function GO:0006352; DNA-templated transcription, initiation; process GO:0006355; regulation of transcription, DNA-templated; process GO:0016987; sigma factor activity; function	K03093 RNA polymerase sigma factor
peak21581	scaffold356	290190	291996	125	107	60	400	815	667	1.71112	0.000332809	0.0322991	PAU016474.1	ethylene-responsive transcription factor 2	GO:0003677; DNA binding; function GO:0003700; sequence-specific DNA binding transcription factor activity; function GO:0006355; regulation of transcription, DNA-templated; process	K09286 EREBP-like factor
peak23039	scaffold419	260632	261773	96	94	82	300	815	667	1.71027	0.000519291	0.043318	PAU019577.1	lipid-transfer DIR1	---	---
peak25523	scaffold568	210261	211442	95	101	58	183	815	667	1.70558	0.00267195	0.0914147	PAU024335.1	TSS isoform X2	---	K03255 protein TIF31
peak6674	scaffold355	229804	230658	45	27	35	94	506	132	1.70477	0.00663584	0.131074	PAU016415.1	hybrid signal transduction histidine kinase L	---	K09518 DnaJ homolog subfamily B member 12
peak9594	scaffold551	206895	208058	45	37	31	139	506	132	1.70266	0.00413784	0.110757	PAU023974.1	chromatin modification-related eaf-1-like isoform X6	GO:0005515; protein binding; function	K03255 protein TIF31
peak10979	scaffold71	274751	275390	42	30	33	85	506	132	1.70006	0.00784054	0.141348	PAU027347.1	transcription factor bHLH62	GO:0046983; protein dimerization activity; function	K11253 histone H3
peak25198	scaffold547	86918	87889	169	51	62	216	815	667	1.69986	0.00258323	0.0902451	PAU023783.1	leucine-rich repeat receptor-like serine threonine- kinase At2g14440	GO:0005515; protein binding; function	K16224 senescence-induced receptor-like serine/threonine-protein kinase
peak21251	scaffold345	378720	379589	106	93	55	154	815	667	1.69905	0.0037615	0.10758	PAU015912.1	hepatocyte growth factor-regulated tyrosine kinase substrate	GO:0005515; protein binding; function GO:0046872; metal ion binding; function	K12897 transformer-2 protein
peak15196	scaffold14	2372481	2373718	143	71	77	202	490	1010	1.69743	0.00414268	0.110757	PAU004700.1	probable serine threonine- kinase At4g35230	GO:0004672; protein kinase activity; function GO:0005524; ATP binding; function GO:0006468; protein phosphorylation; process GO:0016772; transferase activity, transferring phosphorus-containing groups; function	K14500 BR-signaling kinase [EC:2.7.11.1]
peak9632	scaffold556	47587	48289	44	31	35	114	506	132	1.69684	0.00535087	0.119931	PAU024048.1	ethylene-responsive transcription factor ABI4	GO:0003677; DNA binding; function GO:0003700; sequence-specific DNA binding transcription factor activity; function GO:0006355; regulation of transcription, DNA-templated; process	K09286 EREBP-like factor
peak9646	scaffold556	273808	274378	33	25	46	85	506	132	1.694	0.00973445	0.151178	PAU024057.1	ESKIMO 1-like	GO:0050826; response to freezing; process	---
peak11356	scaffold776	121014	121549	37	32	37	97	506	132	1.69387	0.00722446	0.136231	PAU028196.1	plant intracellular Ras-group-related LRR 5-like	GO:0005515; protein binding; function	K19613 leucine-rich repeat protein SHOC2
peak25345	scaffold556	105952	106992	120	59	80	136	815	667	1.69371	0.00412415	0.110757	PAU024052.1	nuclease HARBI1	---	K02469 DNA gyrase subunit A [EC:5.99.1.3]
peak21649	scaffold358	291533	293022	125	81	63	209	815	667	1.69299	0.00170043	0.0736289	PAU016590.1	uncharacterized protein LOC105176999	---	---
peak5791	scaffold304	75660	76083	21	22	22	58	140	209	1.69238	0.00857064	0.145247	PAU014073.3	ER membrane complex subunit 2	GO:0005515; protein binding; function GO:0008270; zinc ion binding; function	K18932 palmitoyltransferase [EC:2.3.1.225]
peak8131	scaffold436	394085	394961	24	34	49	121	506	132	1.68935	0.00824395	0.143253	PAU020315.1	WEB family At2g17940-like isoform X1	---	K14962 COMPASS component SWD2
peak11449	scaffold8	281290	282104	44	30	35	103	506	132	1.6886	0.00626877	0.128623	PAU028392.1	GDSL esterase lipase At5g03610-like	GO:0016788; hydrolase activity, acting on ester bonds; function	K01206 alpha-L-fucosidase [EC:3.2.1.51]
peak8536	scaffold47	1417794	1418610	55	30	25	93	506	132	1.68586	0.00825207	0.143253	PAU021255.1	aspartyl protease AED3	GO:0004190; aspartic-type endopeptidase activity; function GO:0006508; proteolysis; process	K01381 saccharopepsin [EC:3.4.23.25]
peak24217	scaffold490	62748	64098	115	83	66	183	815	667	1.68464	0.00230534	0.0848546	PAU021853.1	dr1-associated corepressor	GO:0005622; intracellular; component GO:0043565; sequence-specific DNA binding; function GO:0046982; protein heterodimerization activity; function	K08066 nuclear transcription factor Y, gamma
peak3371	scaffold198	95716	96104	19	14	27	45	200	144	1.68392	0.00984932	0.15126	PAU007954.1	xyloglucan endotransglucosylase hydrolase 22-like	GO:0004553; hydrolase activity, hydrolyzing O-glycosyl compounds; function GO:0005618; cell wall; component GO:0005975; carbohydrate metabolic process; process GO:0006073; cellular glucan metabolic process; process GO:0016762; xyloglucan:xyloglucosyl transferase activity; function GO:0048046; apoplast; component	K08235 xyloglucan:xyloglucosyl transferase [EC:2.4.1.207]
peak10571	scaffold639	181263	182046	38	36	35	113	506	132	1.68372	0.00602799	0.12682	PAU026432.1	SIEVE ELEMENT OCCLUSION B-like	---	---
peak12220	scaffold94	1089896	1090727	48	21	46	128	506	132	1.68369	0.00595314	0.126331	PAU030528.1	IQ-DOMAIN 1-like	GO:0005515; protein binding; function	K14411 RNA-binding protein Musashi
peak11120	scaffold736	94693	95689	41	38	37	155	506	132	1.683	0.00398411	0.109656	PAU027774.1	lipid-transfer DIR1	---	---
peak24286	scaffold495	4355	5185	124	70	102	363	815	667	1.6803	0.00031083	0.0319373	PAU021976.1	kDa class I heat shock -like	---	K13993 HSP20 family protein
peak17813	scaffold222	18521	19574	70	75	67	300	628	448	1.67928	0.000468082	0.0406311	PAU009594.1	phosphatidylcholine:diacylglycerol cholinephosphotransferase 1-like	---	---
peak25708	scaffold582	124623	125747	74	56	117	107	815	667	1.67889	0.00877893	0.146306	PAU024680.1	GATA transcription factor 5	GO:0003677; DNA binding; function GO:0003700; sequence-specific DNA binding transcription factor activity; function GO:0005634; nucleus; component GO:0006355; regulation of transcription, DNA-templated; process GO:0008270; zinc ion binding; function GO:0043565; sequence-specific DNA binding; function GO:0045893; positive regulation of transcription, DNA-templated; process	K17894 GATA-binding protein 2
peak14375	scaffold124	187299	188691	190	105	78	399	1367	611	1.67869	0.000302522	0.0317525	PAU003310.1	peroxidase 63	GO:0004601; peroxidase activity; function GO:0006979; response to oxidative stress; process GO:0020037; heme binding; function GO:0055114; oxidation-reduction process; process	K00430 peroxidase [EC:1.11.1.7]
peak24554	scaffold512	129782	130996	137	59	84	230	815	667	1.6776	0.00145975	0.0686878	PAU022676.1	probable RNA-binding EIF1AD	GO:0003723; RNA binding; function GO:0003743; translation initiation factor activity; function GO:0006413; translational initiation; process	K15025 probable RNA-binding protein EIF1AD
peak11814	scaffold85	600524	601556	27	32	46	97	506	132	1.67743	0.00949037	0.149829	PAU029322.2	NRT1 PTR FAMILY	GO:0005215; transporter activity; function GO:0006810; transport; process GO:0006857; oligopeptide transport; process GO:0016020; membrane; component	K14638 solute carrier family 15 (peptide/histidine transporter), member 3/4
peak23669	scaffold452	75542	76820	120	92	64	250	815	667	1.67612	0.0012128	0.0631814	PAU020732.1	50S ribosomal chloroplastic-like	GO:0003735; structural constituent of ribosome; function GO:0005622; intracellular; component GO:0005840; ribosome; component GO:0006412; translation; process	K02884 large subunit ribosomal protein L19
peak7703	scaffold409	438188	438866	43	39	28	111	506	132	1.67606	0.00692407	0.134176	PAU019083.1	shikimate O-hydroxycinnamoyltransferase	GO:0016747; transferase activity, transferring acyl groups other than amino-acyl groups; function	K13065 shikimate O-hydroxycinnamoyltransferase [EC:2.3.1.133]
peak14698	scaffold13	386738	387970	151	80	61	234	614	869	1.67442	0.002603	0.0902451	PAU003809.1	uncharacterized LOC107803974	GO:0047134; protein-disulfide reductase activity; function GO:0055114; oxidation-reduction process; process	K16219 protein N-terminal methyltransferase [EC:2.1.1.244]
peak28121	scaffold824	11233	12435	111	90	74	252	815	667	1.67354	0.00103519	0.0599193	PAU029045.1	chaperone dnaJ 16	---	K09517 DnaJ homolog subfamily B member 11
peak8464	scaffold463	339077	340114	38	35	33	88	506	132	1.67264	0.0088459	0.146441	PAU021074.1	pentatricopeptide repeat-containing mitochondrial-like	---	K17964 leucine-rich PPR motif-containing protein, mitochondrial
peak23905	scaffold471	140640	141749	87	91	80	174	815	667	1.67003	0.00293662	0.0954237	PAU021292.1	---	---	---
peak6926	scaffold368	492580	493414	43	28	38	94	506	132	1.66888	0.00788522	0.141653	PAU016987.1	pentatricopeptide repeat-containing At5g66520-like	---	K17964 leucine-rich PPR motif-containing protein, mitochondrial
peak6948	scaffold369	441707	442614	49	30	39	144	506	132	1.66754	0.00448443	0.113264	PAU017036.1	probable RNA helicase SDE3	---	K18422 helicase MOV-10 [EC:3.6.4.13]
peak24231	scaffold492	138870	139809	121	95	63	257	815	667	1.66499	0.00127934	0.0644736	PAU021882.1	stress enhanced chloroplastic	---	K07977 Arf/Sar family, other
peak23668	scaffold452	68387	69904	142	94	63	354	815	667	1.66464	0.000556274	0.0438914	PAU020731.1	probable serine threonine- kinase WNK3	GO:0004672; protein kinase activity; function GO:0005524; ATP binding; function GO:0006468; protein phosphorylation; process GO:0016772; transferase activity, transferring phosphorus-containing groups; function	K08867 WNK lysine deficient protein kinase [EC:2.7.11.1]
peak25175	scaffold543	211412	212955	116	99	50	177	815	667	1.66454	0.00396122	0.109616	PAU023735.2	uridine 5 -monophosphate synthase	GO:0003824; catalytic activity; function GO:0004588; orotate phosphoribosyltransferase activity; function GO:0004590; orotidine-5'-phosphate decarboxylase activity; function GO:0005096; GTPase activator activity; function GO:0005515; protein binding; function GO:0006207; 'de novo' pyrimidine nucleobase biosynthetic process; process GO:0008152; metabolic process; process GO:0009116; nucleoside met…	K13421 uridine monophosphate synthetase [EC:2.4.2.10 4.1.1.23]
peak1491	scaffold1201	11356	11944	31	34	29	90	267	240	1.66388	0.00520055	0.1188	PAU002944.1	F-box PP2-B10-like	---	---
peak9878	scaffold581	164345	165056	38	27	43	91	506	132	1.66271	0.00899907	0.14645	PAU024659.1	hypothetical protein MIMGU_mgv1a017550mg	---	---
peak28563	scaffold9	2543336	2544562	133	73	69	196	815	667	1.66232	0.00230279	0.0848546	PAU029944.1	Homeobox prospero	---	---
peak9562	scaffold55	874247	874927	30	35	47	132	506	132	1.66139	0.00674332	0.132567	PAU023908.1	ethylene-responsive transcription factor ABI4	GO:0003677; DNA binding; function GO:0003700; sequence-specific DNA binding transcription factor activity; function GO:0006355; regulation of transcription, DNA-templated; process	K09286 EREBP-like factor
peak21227	scaffold344	519210	520526	121	68	91	240	815	667	1.66098	0.00120937	0.0631814	PAU015876.1	---	---	---
peak23636	scaffold450	395186	396173	123	96	67	290	815	667	1.65694	0.000913167	0.0565678	PAU020683.1	RING-H2 finger ATL20-like	GO:0005515; protein binding; function GO:0008270; zinc ion binding; function	K19041 E3 ubiquitin-protein ligase RNF38/44 [EC:2.3.2.27]
peak4539	scaffold25	1449565	1450321	37	29	20	85	197	237	1.65345	0.0064336	0.128977	PAU010899.1	beta-1,3-galactosyltransferase 7-like	GO:0006486; protein glycosylation; process GO:0008378; galactosyltransferase activity; function GO:0016020; membrane; component	K00734 galactosylxylosylprotein 3-beta-galactosyltransferase [EC:2.4.1.134]
peak10399	scaffold62	1445652	1446636	38	42	42	185	506	132	1.65327	0.00425239	0.111492	PAU025953.1	probable nucleoredoxin 2	GO:0035556; intracellular signal transduction; process	K17609 nucleoredoxin [EC:1.8.1.8]
peak21173	scaffold341	539216	540292	130	73	73	196	815	667	1.65286	0.00229982	0.0848546	PAU015708.1	probable receptor kinase At5g47070	GO:0004672; protein kinase activity; function GO:0005524; ATP binding; function GO:0006468; protein phosphorylation; process GO:0016772; transferase activity, transferring phosphorus-containing groups; function	K04730 interleukin-1 receptor-associated kinase 1 [EC:2.7.11.1]
peak27355	scaffold72	906499	907613	142	82	75	324	815	667	1.6468	0.000620366	0.0465515	PAU027546.2	Photosystem II	---	---
peak8437	scaffold462	28685	29346	60	32	23	101	506	132	1.64581	0.00953718	0.149933	PAU021040.1	PREDICTED: uncharacterized protein LOC108998480 isoform X2	---	K06700 proteasome inhibitor subunit 1 (PI31)
peak14369	scaffold124	30511	31140	109	52	42	247	545	417	1.64498	0.00104115	0.0599626	PAU003284.1	50S ribosomal chloroplastic-like	GO:0003735; structural constituent of ribosome; function GO:0005622; intracellular; component GO:0005840; ribosome; component GO:0006412; translation; process	K02935 large subunit ribosomal protein L7/L12
peak6421	scaffold341	365312	366119	47	33	44	175	506	132	1.64428	0.00411555	0.110757	PAU015688.1	aspartate aminotransferase	GO:0003824; catalytic activity; function GO:0009058; biosynthetic process; process GO:0030170; pyridoxal phosphate binding; function	K07767 katanin p60 ATPase-containing subunit A1 [EC:3.6.4.3]
peak5023	scaffold274	651764	652323	27	21	19	73	216	132	1.64351	0.00547247	0.121072	PAU012032.4	pentatricopeptide repeat-containing mitochondrial	---	K03452 magnesium/proton exchanger
peak18819	scaffold262	207482	208549	81	74	46	107	519	594	1.64293	0.00727384	0.136848	PAU011541.1	21 kDa -like	GO:0004857; enzyme inhibitor activity; function GO:0030599; pectinesterase activity; function	K01051 pectinesterase [EC:3.1.1.11]
peak21165	scaffold341	318210	319325	113	84	76	196	815	667	1.64168	0.00233019	0.0852867	PAU015684.1	uncharacterized protein LOC105157576 isoform X2	---	---
peak25417	scaffold561	101931	103052	120	83	61	128	815	667	1.64089	0.00628373	0.128657	PAU024170.1	Tetratricopeptide-like helical	---	K03255 protein TIF31
peak21390	scaffold35	486690	487726	85	105	70	166	815	667	1.63971	0.00450411	0.113308	PAU016121.1	pre-rRNA-processing ESF2	GO:0003676; nucleic acid binding; function	K14785 ESF2/ABP1 family protein
peak28288	scaffold87	38152	39396	135	78	74	246	815	667	1.63889	0.00140727	0.0677232	PAU029425.1	cyclin-D3-1-like	GO:0005634; nucleus; component	K14505 cyclin D3, plant
peak21144	scaffold340	152706	153706	134	78	64	177	815	667	1.63784	0.00347558	0.104106	PAU015644.1	UPF0548 At2g17695	---	---
peak10433	scaffold623	235197	236101	40	39	38	140	506	132	1.63554	0.00580278	0.124409	PAU026051.2	argonaute 1	GO:0003676; nucleic acid binding; function GO:0005515; protein binding; function GO:0005985; sucrose metabolic process; process GO:0009058; biosynthetic process; process	K11593 eukaryotic translation initiation factor 2C
peak4889	scaffold266	631312	631798	59	38	33	118	236	396	1.6348	0.00627712	0.128657	PAU011707.1	Myb_DNA-binding domain-containing	GO:0003677; DNA binding; function GO:0003682; chromatin binding; function	K04650 nuclear receptor co-repressor 1
peak28263	scaffold852	6896	8228	140	101	56	310	815	667	1.63265	0.00127798	0.0644736	PAU029340.1	DNA-directed RNA polymerases IV and V subunit 6A-like	GO:0003677; DNA binding; function GO:0003899; DNA-directed RNA polymerase activity; function GO:0005634; nucleus; component GO:0005665; DNA-directed RNA polymerase II, core complex; component GO:0006351; transcription, DNA-templated; process	K03014 DNA-directed RNA polymerases I, II, and III subunit RPABC2
peak28395	scaffold876	9918	10849	122	81	82	245	815	667	1.63146	0.00135783	0.0663311	PAU029585.1	armadillo repeat-containing LFR-like	GO:0005488; binding; function	---
peak7115	scaffold377	363316	364105	39	31	42	103	506	132	1.63123	0.00878627	0.146306	PAU017613.1	transcription factor IBH1-like	GO:0046983; protein dimerization activity; function	---
peak23032	scaffold419	193727	194744	134	72	86	264	815	667	1.62974	0.001166	0.0630256	PAU019566.1	mitochondrial import receptor subunit TOM6 homolog	---	---
peak26236	scaffold601	64625	66039	136	77	76	237	815	667	1.62207	0.00168145	0.0732441	PAU025550.1	calmodulin-lysine N-methyltransferase	---	K18826 calmodulin-lysine N-methyltransferase [EC:2.1.1.60]
peak25379	scaffold559	87492	88934	144	58	77	149	815	667	1.62064	0.0054928	0.121182	PAU024098.1	Uncharacterized protein TCM_041994	---	---
peak26726	scaffold633	139620	140811	71	78	124	226	815	667	1.62011	0.00317836	0.0992503	PAU026368.1	ubiquitin-conjugating enzyme E2 22	---	---
peak18968	scaffold270	578091	579054	102	50	58	148	275	727	1.61999	0.0088516	0.146441	PAU011862.1	splicing regulatory glutamine lysine-rich 1 isoform X1	---	---
peak27386	scaffold72	1395673	1397163	121	97	75	293	815	667	1.61959	0.00100858	0.0593226	PAU027616.1	Glycosyl family 14	GO:0008375; acetylglucosaminyltransferase activity; function GO:0016020; membrane; component	K12471 epsin
peak4887	scaffold266	592164	592970	65	40	59	125	303	514	1.61939	0.00643218	0.128977	PAU011703.1	alpha-taxilin isoform X1	GO:0019905; syntaxin binding; function	K03231 elongation factor 1-alpha
peak23206	scaffold424	223157	223993	99	60	109	143	815	667	1.61914	0.00583811	0.125064	PAU019898.1	3-ketoacyl- synthase 20-like	GO:0003824; catalytic activity; function GO:0006633; fatty acid biosynthetic process; process GO:0008152; metabolic process; process GO:0008610; lipid biosynthetic process; process GO:0016020; membrane; component GO:0016747; transferase activity, transferring acyl groups other than amino-acyl groups; function	K15397 3-ketoacyl-CoA synthase [EC:2.3.1.199]
peak1151	scaffold114	285680	286661	21	37	46	143	233	270	1.61856	0.00681747	0.133308	PAU002143.1	probable (S)-N-methylcoclaurine 3 -hydroxylase isozyme 2	GO:0005506; iron ion binding; function GO:0016705; oxidoreductase activity, acting on paired donors, with incorporation or reduction of molecular oxygen; function GO:0020037; heme binding; function GO:0055114; oxidation-reduction process; process	K05280 flavonoid 3'-monooxygenase [EC:1.14.13.21]
peak21236	scaffold345	108754	109789	78	51	144	196	815	667	1.61828	0.00573413	0.123883	PAU015887.1	probable flavin-containing monooxygenase 1	GO:0004499; N,N-dimethylaniline monooxygenase activity; function GO:0016491; oxidoreductase activity; function GO:0050660; flavin adenine dinucleotide binding; function GO:0050661; NADP binding; function GO:0055114; oxidation-reduction process; process	K00485 dimethylaniline monooxygenase (N-oxide forming) [EC:1.14.13.8]
peak22147	scaffold378	431388	432463	154	92	69	379	815	667	1.61821	0.000563194	0.0442648	PAU017664.1	glutamine amidotransferase	GO:0006541; glutamine metabolic process; process GO:0016787; hydrolase activity; function	---
peak9759	scaffold57	86366	87137	48	39	37	164	506	132	1.61771	0.00508986	0.117893	PAU024358.1	aspartyl protease AED3	GO:0004190; aspartic-type endopeptidase activity; function GO:0006508; proteolysis; process	K01381 saccharopepsin [EC:3.4.23.25]
peak27359	scaffold72	1000232	1001424	186	42	77	236	815	667	1.61632	0.0042621	0.111492	PAU027561.1	abscisic acid insensitivity 1B	GO:0003824; catalytic activity; function GO:0004722; protein serine/threonine phosphatase activity; function GO:0006470; protein dephosphorylation; process	K14497 protein phosphatase 2C [EC:3.1.3.16]
peak24957	scaffold53	1187074	1188358	105	109	58	188	815	667	1.61479	0.00437782	0.112286	PAU023358.1	target of Myb 1	GO:0005622; intracellular; component GO:0006886; intracellular protein transport; process	K10581 ubiquitin-conjugating enzyme E2 O [EC:2.3.2.24]
peak25761	scaffold587	262786	263804	130	99	63	269	815	667	1.61378	0.00162222	0.0721083	PAU024780.1	---	---	---
peak9336	scaffold53	1282808	1283640	57	40	27	150	506	132	1.61204	0.00656485	0.130309	PAU023369.1	uncharacterized protein LOC105155444, partial	---	---
peak23843	scaffold468	278052	279214	143	71	78	230	815	667	1.61176	0.00202613	0.0803376	PAU021174.1	receptor kinase TMK1-like	GO:0004672; protein kinase activity; function GO:0005515; protein binding; function GO:0005524; ATP binding; function GO:0006468; protein phosphorylation; process GO:0016772; transferase activity, transferring phosphorus-containing groups; function	K00924
peak20836	scaffold323	227769	229246	166	63	76	272	815	667	1.61073	0.00175801	0.0749521	PAU015027.1	oxalate-- ligase-like	GO:0003824; catalytic activity; function GO:0008152; metabolic process; process	K12261 2-hydroxyacyl-CoA lyase 1 [EC:4.1.-.-]
peak22177	scaffold38	65167	66303	117	65	85	106	815	667	1.6105	0.00917447	0.147553	PAU017716.1	U-box domain-containing 45-like	GO:0004842; ubiquitin-protein transferase activity; function GO:0005488; binding; function GO:0016567; protein ubiquitination; process	K08332 vacuolar protein 8
peak23060	scaffold42	236771	238087	98	77	113	269	815	667	1.61008	0.00143598	0.0680923	PAU019636.1	trichome birefringence-like 19	---	---
peak8358	scaffold457	119504	120431	30	47	46	182	506	132	1.60811	0.00715352	0.135861	PAU020869.1	glycine-rich cell wall structural 1	---	---
peak8271	scaffold450	45153	46006	39	39	36	109	506	132	1.60652	0.00921352	0.147553	PAU020645.1	increased DNA methylation 1-like isoform X1	GO:0005515; protein binding; function GO:0008080; N-acetyltransferase activity; function GO:0008270; zinc ion binding; function	K11643 chromodomain-helicase-DNA-binding protein 4 [EC:3.6.4.12]
peak6689	scaffold356	100078	101021	29	40	50	152	506	132	1.60346	0.00847884	0.144902	PAU016446.1	nucleotide-diphospho-sugar transferase	---	K11714 rhamnogalacturonan II specific xylosyltransferase [EC:2.4.2.-]
peak18801	scaffold260	631929	633195	129	68	70	301	610	624	1.60306	0.00105172	0.0599626	PAU011501.1	uncharacterized protein LOC105164929 isoform X2	---	---
peak9574	scaffold55	1045999	1046949	45	28	46	123	506	132	1.60283	0.00789544	0.141653	PAU023917.1	ESKIMO 1	GO:0050826; response to freezing; process	---
peak26456	scaffold62	1102356	1103452	81	97	91	180	815	667	1.60187	0.00439871	0.112538	PAU025925.2	thaumatin 1b	---	K14297 nuclear pore complex protein Nup98-Nup96
peak15781	scaffold165	96654	98345	194	148	108	365	942	1284	1.60157	0.000578318	0.0445443	PAU005853.1	WEB family At2g38370	GO:0006629; lipid metabolic process; process	K12382 saposin
peak22545	scaffold394	360314	361675	150	66	79	223	815	667	1.60089	0.00249535	0.0887082	PAU018393.2	BTB POZ domain-containing At3g44820	---	K03294 basic amino acid/polyamine antiporter, APA family
peak25408	scaffold560	228891	230192	139	63	93	235	815	667	1.59999	0.00212065	0.0822085	PAU024155.1	auxin-binding ABP19a-like	GO:0030145; manganese ion binding; function GO:0045735; nutrient reservoir activity; function	K11426 SET and MYND domain-containing protein
peak11429	scaffold8	71243	71960	48	32	38	114	506	132	1.59967	0.00839622	0.144478	PAU028358.1	glutaredoxin domain-containing cysteine-rich 1	GO:0009055; electron carrier activity; function GO:0015035; protein disulfide oxidoreductase activity; function GO:0045454; cell redox homeostasis; process	K17479 glutaredoxin domain-containing cysteine-rich protein 1
peak24367	scaffold505	1035	2218	135	70	69	116	815	667	1.59963	0.00882424	0.146388	PAU022352.1	uncharacterized protein LOC105168118	---	---
peak24568	scaffold513	72848	73887	83	106	112	375	815	667	1.59912	0.000822876	0.0540754	PAU022696.1	VQ motif-containing 31-like	---	---
peak11691	scaffold826	40285	41149	39	35	42	115	506	132	1.59869	0.00878894	0.146306	PAU029058.1	NIM1-INTERACTING 2-like	---	---
peak24053	scaffold480	360873	362105	146	78	68	214	815	667	1.59728	0.00286318	0.094407	PAU021562.1	uncharacterized protein LOC105176076 isoform X4	---	K09580 protein disulfide-isomerase A1 [EC:5.3.4.1]
peak1121	scaffold113	152210	152976	38	31	37	95	221	301	1.59726	0.00762643	0.139387	PAU002083.1	mucin-17	---	---
peak4168	scaffold228	124499	125030	28	27	19	68	238	149	1.59723	0.00879505	0.146324	PAU009911.1	UDP-arabinopyranose mutase 1	GO:0016866; intramolecular transferase activity; function GO:0030244; cellulose biosynthetic process; process	K13379 reversibly glycosylated polypeptide / UDP-arabinopyranose mutase [EC:2.4.1.- 5.4.99.30]
peak23511	scaffold441	377477	378429	150	84	63	243	815	667	1.59719	0.00233173	0.0852867	PAU020449.1	tryptophan aminotransferase-related 2-like isoform X3	GO:0016846; carbon-sulfur lyase activity; function	K16903 L-tryptophan---pyruvate aminotransferase [EC:2.6.1.99]
peak20295	scaffold304	106904	108375	129	85	94	297	428	984	1.59682	0.00355625	0.104982	PAU014074.1	vacuolar amino acid transporter 1	---	K15015 solute carrier family 32 (vesicular inhibitory amino acid transporter)
peak24245	scaffold492	365307	366614	128	76	85	217	815	667	1.59564	0.00235608	0.0855328	PAU021910.1	uncharacterized protein LOC105169483	GO:0005515; protein binding; function	K16547 protein NEDD1
peak1851	scaffold13	690172	690613	29	34	14	159	163	141	1.59504	0.00632177	0.128945	PAU003850.1	bifunctional epoxide hydrolase 2-like	GO:0003824; catalytic activity; function	K08726 soluble epoxide hydrolase / lipid-phosphate phosphatase [EC:3.3.2.10 3.1.3.76]
peak7707	scaffold41	88260	89261	47	32	40	119	506	132	1.59462	0.00798219	0.142015	PAU019099.1	rust resistance kinase Lr10-like	GO:0004672; protein kinase activity; function GO:0005524; ATP binding; function GO:0006468; protein phosphorylation; process GO:0016772; transferase activity, transferring phosphorus-containing groups; function	K04730 interleukin-1 receptor-associated kinase 1 [EC:2.7.11.1]
peak4142	scaffold226	463372	464108	35	33	32	86	364	176	1.59396	0.00807789	0.142508	PAU009851.1	ent-kaurenoic acid oxidase 2-like	GO:0005506; iron ion binding; function GO:0016705; oxidoreductase activity, acting on paired donors, with incorporation or reduction of molecular oxygen; function GO:0020037; heme binding; function GO:0055114; oxidation-reduction process; process	K04123 ent-kaurenoic acid hydroxylase [EC:1.14.13.79]
peak22063	scaffold375	125702	127270	142	92	71	304	815	667	1.59378	0.00114114	0.0623954	PAU017521.1	probable galacturonosyltransferase 11	GO:0016757; transferase activity, transferring glycosyl groups; function GO:0047262; polygalacturonate 4-alpha-galacturonosyltransferase activity; function	K13648 alpha-1,4-galacturonosyltransferase [EC:2.4.1.43]
peak8495	scaffold466	377666	378537	65	27	32	121	506	132	1.59084	0.00911951	0.147344	PAU021159.1	mechanosensitive ion channel 10-like	GO:0016020; membrane; component GO:0055085; transmembrane transport; process	K17535 serine/threonine-protein kinase TNNI3K [EC:2.7.11.1]
peak11591	scaffold80	506519	507308	33	34	54	148	506	132	1.58909	0.00847307	0.144902	PAU028781.1	exocyst complex component EXO70B1	GO:0000145; exocyst; component GO:0006887; exocytosis; process	K07195 exocyst complex component 7
peak26551	scaffold628	10130	11143	113	80	84	159	815	667	1.58846	0.00483903	0.115672	PAU026103.1	temperature-induced lipocalin-1	GO:0005215; transporter activity; function	K03098 apolipoprotein D and lipocalin family protein
peak10461	scaffold627	219621	220460	54	28	38	110	506	132	1.58724	0.00945678	0.149805	PAU026101.1	ribonuclease P subunit p25	GO:0003676; nucleic acid binding; function	K14525 ribonucleases P/MRP protein subunit RPP25 [EC:3.1.26.5]
peak1693	scaffold125	54846	55595	94	34	74	108	514	523	1.58712	0.00868978	0.145909	PAU003432.1	ribulose bisphosphate carboxylase small chloroplastic-like	---	K01602 ribulose-bisphosphate carboxylase small chain [EC:4.1.1.39]
peak25536	scaffold57	90137	91329	99	93	90	215	815	667	1.58686	0.00269106	0.0916378	PAU024359.1	Aspartic ase nepenthesin-1	GO:0004190; aspartic-type endopeptidase activity; function GO:0006508; proteolysis; process	K00924
peak1177	scaffold114	827240	828026	43	34	38	124	364	211	1.58549	0.00423361	0.111347	PAU002201.1	uncharacterized protein LOC105160556	---	---
peak24051	scaffold48	1637580	1638481	128	90	83	286	815	667	1.58434	0.00119875	0.0631814	PAU021557.1	diacylglycerol O-acyltransferase 2	GO:0016747; transferase activity, transferring acyl groups other than amino-acyl groups; function	K14457 2-acylglycerol O-acyltransferase 2 [EC:2.3.1.22]
peak2287	scaffold148	422139	422764	17	29	31	83	229	168	1.58391	0.00996677	0.151876	PAU005085.1	MICRORCHIDIA 7-like	---	---
peak6010	scaffold315	181555	181980	30	19	18	98	186	113	1.58303	0.00473335	0.115284	PAU014652.1	apyrase 2-like	GO:0016787; hydrolase activity; function	K14641 apyrase [EC:3.6.1.5]
peak10633	scaffold646	180352	180967	55	38	30	131	506	132	1.58289	0.00817246	0.142877	PAU026546.1	PQ-loop repeat family transmembrane family	---	---
peak27146	scaffold691	143471	144536	134	66	86	166	815	667	1.57962	0.00490877	0.116194	PAU027141.1	DNA-binding ESCAROLA	---	---
peak27469	scaffold74	440525	442026	133	79	110	393	815	667	1.57953	0.000469837	0.0406311	PAU027823.1	histone H2B-like	GO:0000786; nucleosome; component GO:0003677; DNA binding; function GO:0046982; protein heterodimerization activity; function	K11252 histone H2B
peak23581	scaffold447	51073	52571	173	82	63	316	815	667	1.57855	0.00167203	0.0732046	PAU020564.1	Tetratricopeptide-like helical	---	K13459 disease resistance protein RPS2
peak23874	scaffold47	171656	173012	139	58	102	227	815	667	1.57485	0.00292932	0.0953995	PAU021219.1	VIN3 1	---	---
peak21840	scaffold368	254944	255812	157	72	76	248	815	667	1.57464	0.0023364	0.0853261	PAU016974.1	cyclic dof factor 1-like	GO:0003677; DNA binding; function GO:0006355; regulation of transcription, DNA-templated; process	K16222 Dof zinc finger protein DOF5.5
peak17001	scaffold197	816995	818309	177	93	66	205	898	795	1.5724	0.00479063	0.115307	PAU007948.1	calmodulin 3	GO:0005509; calcium ion binding; function	K13448 calcium-binding protein CML
peak18535	scaffold254	476964	477694	112	72	53	160	726	499	1.5716	0.00459375	0.114016	PAU011040.1	receptor kinase At4g00960	GO:0004672; protein kinase activity; function GO:0005524; ATP binding; function GO:0006468; protein phosphorylation; process GO:0016772; transferase activity, transferring phosphorus-containing groups; function	K04733 interleukin-1 receptor-associated kinase 4 [EC:2.7.11.1]
peak28526	scaffold889	6497	7506	94	54	129	146	815	667	1.56889	0.00886313	0.146441	PAU029829.1	kDa class I heat shock -like	---	K13993 HSP20 family protein
peak26560	scaffold629	54517	55664	103	91	104	282	815	667	1.56749	0.00147194	0.0688998	PAU026120.1	cysteine-rich repeat secretory 12-like	---	K04730 interleukin-1 receptor-associated kinase 1 [EC:2.7.11.1]
peak9561	scaffold55	873151	873992	44	37	40	125	506	132	1.56726	0.00863248	0.145909	PAU023908.1	ethylene-responsive transcription factor ABI4	GO:0003677; DNA binding; function GO:0003700; sequence-specific DNA binding transcription factor activity; function GO:0006355; regulation of transcription, DNA-templated; process	K09286 EREBP-like factor
peak23903	scaffold471	109232	110837	126	88	98	332	815	667	1.56649	0.000830775	0.0540754	PAU021289.1	PREDICTED: uncharacterized protein LOC105960621	---	---
peak27709	scaffold8	124081	125800	149	74	87	280	815	667	1.56606	0.00153771	0.070638	PAU028366.2	Iron-sulfur cluster biosynthesis family isoform 1	---	---
peak1272	scaffold118	511528	512288	38	30	29	101	350	142	1.56563	0.00742652	0.13785	PAU002401.1	---	---	---
peak21874	scaffold369	501955	503299	132	78	72	136	815	667	1.56445	0.00769349	0.140085	PAU017049.1	folate-biopterin transporter chloroplastic	GO:0006810; transport; process GO:0016021; integral component of membrane; component	---
peak4217	scaffold23	574685	575545	41	29	52	110	409	218	1.56264	0.0070895	0.135263	PAU010004.2	PLASMODESMATA CALLOSE-BINDING PROTEIN 3-like	---	K03006 DNA-directed RNA polymerase II subunit RPB1 [EC:2.7.7.6]
peak23824	scaffold466	111351	112775	125	94	88	302	815	667	1.56201	0.0011907	0.0631461	PAU021133.1	nuclease HARBI1	---	K14861 nucleolar pre-ribosomal-associated protein 1
peak26949	scaffold662	140504	141699	87	94	115	285	815	667	1.56048	0.00193817	0.0791166	PAU026777.1	shikimate O-hydroxycinnamoyltransferase	GO:0016747; transferase activity, transferring acyl groups other than amino-acyl groups; function	K13065 shikimate O-hydroxycinnamoyltransferase [EC:2.3.1.133]
peak1684	scaffold124	989322	990393	56	38	58	99	352	413	1.55884	0.0096835	0.151178	PAU003416.1	UDP-arabinopyranose mutase 1	GO:0006629; lipid metabolic process; process GO:0008081; phosphoric diester hydrolase activity; function GO:0016866; intramolecular transferase activity; function GO:0030244; cellulose biosynthetic process; process	K13379 reversibly glycosylated polypeptide / UDP-arabinopyranose mutase [EC:2.4.1.- 5.4.99.30]
peak19823	scaffold3	604449	605078	88	71	36	334	511	296	1.55704	0.0015441	0.070638	PAU013303.1	patellin-3-like	GO:0005215; transporter activity; function GO:0005622; intracellular; component GO:0006810; transport; process GO:0016021; integral component of membrane; component	---
peak4888	scaffold266	630008	631129	52	37	55	150	345	334	1.55699	0.00438113	0.112286	PAU011707.1	Myb_DNA-binding domain-containing	GO:0003677; DNA binding; function GO:0003682; chromatin binding; function	K04650 nuclear receptor co-repressor 1
peak28299	scaffold87	145808	147060	107	100	81	210	815	667	1.55605	0.00344335	0.103782	PAU029436.1	methylthioribose kinase	GO:0009086; methionine biosynthetic process; process GO:0016772; transferase activity, transferring phosphorus-containing groups; function GO:0046522; S-methyl-5-thioribose kinase activity; function	K00899 5-methylthioribose kinase [EC:2.7.1.100]
peak21160	scaffold341	241138	242863	142	78	83	238	815	667	1.55566	0.00244324	0.0874969	PAU015674.1	MAR-binding filament 1-1	GO:0005515; protein binding; function	---
peak27326	scaffold72	488360	489849	103	122	70	270	815	667	1.55516	0.00277153	0.0930814	PAU027501.1	uncharacterized protein LOC105164575 isoform X1	---	---
peak28419	scaffold88	293887	294827	143	77	89	271	815	667	1.5551	0.00170195	0.0736289	PAU029635.1	peroxidase 63	GO:0004601; peroxidase activity; function GO:0006979; response to oxidative stress; process GO:0020037; heme binding; function GO:0055114; oxidation-reduction process; process	K00430 peroxidase [EC:1.11.1.7]
peak28335	scaffold87	616856	617982	118	80	104	262	815	667	1.5531	0.00183767	0.0770765	PAU029485.1	pathogenesis-related 1	GO:0005576; extracellular region; component	K13449 pathogenesis-related protein 1
peak11640	scaffold814	52302	53426	50	45	31	145	506	132	1.55286	0.00874794	0.145958	PAU028892.1	agamous-like MADS-box AGL61	GO:0003677; DNA binding; function GO:0046983; protein dimerization activity; function	K09265 MADS-box transcription factor, other eukaryote
peak2521	scaffold160	614327	615194	50	56	59	134	375	447	1.55282	0.00648721	0.12919	PAU005660.1	cytochrome P450 81E8-like	GO:0005506; iron ion binding; function GO:0016705; oxidoreductase activity, acting on paired donors, with incorporation or reduction of molecular oxygen; function GO:0020037; heme binding; function GO:0055114; oxidation-reduction process; process	K00517
peak24334	scaffold5	3872264	3873476	157	91	52	205	815	667	1.55249	0.00553658	0.121384	PAU022236.1	GATA zinc finger domain-containing 8-like	---	---
peak22148	scaffold378	447354	448490	72	99	114	233	815	667	1.55171	0.00417142	0.110757	PAU017665.1	non-specific lipid-transfer 2-like	---	---
peak23948	scaffold475	264228	265546	153	73	71	179	815	667	1.55081	0.0054189	0.120622	PAU021368.1	actin-7	---	K10355 actin, other eukaryote
peak22283	scaffold385	63943	65299	165	71	70	215	815	667	1.5507	0.00408708	0.110757	PAU017921.1	probable galacturonosyltransferase 11	GO:0016757; transferase activity, transferring glycosyl groups; function GO:0047262; polygalacturonate 4-alpha-galacturonosyltransferase activity; function	K13648 alpha-1,4-galacturonosyltransferase [EC:2.4.1.43]
peak13359	scaffold1076	13479	15136	155	105	141	312	989	982	1.5503	0.000851246	0.0541247	PAU001536.1	pre-mRNA-splicing factor CWC22 homolog	GO:0003723; RNA binding; function GO:0005488; binding; function GO:0005515; protein binding; function	K13100 pre-mRNA-splicing factor CWC22
peak23688	scaffold457	89924	91164	163	77	74	267	815	667	1.54898	0.00233867	0.0853261	PAU020864.1	pentatricopeptide repeat-containing chloroplastic	GO:0005634; nucleus; component GO:0007049; cell cycle; process	K17710 pentatricopeptide repeat domain-containing protein 1
peak28575	scaffold908	11043	12020	152	65	75	143	815	667	1.54861	0.00837102	0.144256	PAU029984.1	interactor of constitutive active ROPs 1-like	---	K03231 elongation factor 1-alpha
peak13364	scaffold108	116042	117507	141	115	132	374	579	1175	1.54792	0.00169769	0.0736289	PAU001552.1	shikimate O-hydroxycinnamoyltransferase-like	GO:0016747; transferase activity, transferring acyl groups other than amino-acyl groups; function	K13065 shikimate O-hydroxycinnamoyltransferase [EC:2.3.1.133]
peak28784	scaffold93	1160	2555	158	70	95	320	815	667	1.54705	0.00131967	0.0653295	PAU030341.1	condensin-2 complex subunit D3	GO:0005488; binding; function GO:0007076; mitotic chromosome condensation; process	K11491 condensin-2 complex subunit D3
peak28312	scaffold87	298305	299620	81	105	104	249	815	667	1.54704	0.00320687	0.0996458	PAU029446.1	glutamate racemase	---	---
peak9203	scaffold520	275343	276546	43	41	39	130	506	132	1.54521	0.00951266	0.149885	PAU023042.1	pyruvate dehydrogenase E1 component subunit beta- mitochondrial	GO:0003824; catalytic activity; function GO:0004739; pyruvate dehydrogenase (acetyl-transferring) activity; function GO:0006086; acetyl-CoA biosynthetic process from pyruvate; process GO:0008152; metabolic process; process	K00162 pyruvate dehydrogenase E1 component beta subunit [EC:1.2.4.1]
peak27452	scaffold74	67607	68968	113	86	120	363	815	667	1.54513	0.000830478	0.0540754	PAU027787.1	high-affinity nitrate transporter -like	GO:0016021; integral component of membrane; component GO:0055085; transmembrane transport; process	K02575 MFS transporter, NNP family, nitrate/nitrite transporter
peak23664	scaffold452	27219	28270	179	75	59	233	815	667	1.5443	0.00454365	0.113552	PAU020723.1	NBR1 homolog isoform X1	GO:0005515; protein binding; function GO:0008270; zinc ion binding; function	K17987 next to BRCA1 gene 1 protein
peak27990	scaffold80	1137128	1138170	149	87	71	245	815	667	1.54423	0.00279491	0.0930814	PAU028807.1	CBL-interacting serine threonine- kinase 11	GO:0004672; protein kinase activity; function GO:0005524; ATP binding; function GO:0006468; protein phosphorylation; process GO:0007165; signal transduction; process GO:0016772; transferase activity, transferring phosphorus-containing groups; function	K12761 carbon catabolite-derepressing protein kinase [EC:2.7.11.1]
peak11636	scaffold814	4773	5747	42	38	42	123	506	132	1.54402	0.00996738	0.151876	PAU028887.1	endoglucanase 6	GO:0003824; catalytic activity; function GO:0004553; hydrolase activity, hydrolyzing O-glycosyl compounds; function GO:0005975; carbohydrate metabolic process; process GO:0030246; carbohydrate binding; function	K01179 endoglucanase [EC:3.2.1.4]
peak27368	scaffold72	1119915	1121066	142	85	93	327	815	667	1.54222	0.00103245	0.0599193	PAU027577.1	hypothetical protein MIMGU_mgv1a022725mg, partial	---	---
peak23743	scaffold46	241078	242484	133	94	72	221	815	667	1.54211	0.00342975	0.103646	PAU020976.1	40S ribosomal S26-3-like	GO:0003735; structural constituent of ribosome; function GO:0005622; intracellular; component GO:0005840; ribosome; component GO:0006412; translation; process	K02976 small subunit ribosomal protein S26e
peak23660	scaffold451	409919	411080	113	106	71	202	815	667	1.54201	0.00451443	0.113308	PAU020717.1	cornichon homolog 4-like	GO:0016020; membrane; component GO:0035556; intracellular signal transduction; process	---
peak27361	scaffold72	1039624	1040918	148	81	86	285	815	667	1.54034	0.00168447	0.0732441	PAU027566.1	nuclease HARBI1	---	K14861 nucleolar pre-ribosomal-associated protein 1
peak27218	scaffold702	71041	72350	123	97	73	196	815	667	1.53783	0.0045414	0.113552	PAU027284.1	disease resistance RGA1	---	K13459 disease resistance protein RPS2
peak4544	scaffold25	1792750	1793676	50	42	57	173	569	172	1.53695	0.00634418	0.128945	PAU010911.1	uncharacterized protein LOC105178023	---	---
peak28221	scaffold84	1023269	1024684	152	71	69	134	815	667	1.53674	0.00986058	0.15126	PAU029239.1	aquaporin TIP4-1	GO:0005215; transporter activity; function GO:0006810; transport; process GO:0016020; membrane; component	K09873 aquaporin TIP
peak27362	scaffold72	1049845	1051270	88	104	99	232	815	667	1.53569	0.00357691	0.104982	PAU027567.1	peptidyl-prolyl cis-trans isomerase CYP57 isoform X2	GO:0000413; protein peptidyl-prolyl isomerization; process GO:0003755; peptidyl-prolyl cis-trans isomerase activity; function GO:0006457; protein folding; process	K12737 peptidyl-prolyl cis-trans isomerase SDCCAG10 [EC:5.2.1.8]
peak7229	scaffold384	302610	303863	66	31	40	172	506	132	1.53515	0.00730227	0.1369	PAU017893.3	calmodulin-binding 60 A-like	---	---
peak23682	scaffold456	156013	157277	123	109	80	311	815	667	1.5347	0.00153824	0.070638	PAU020851.1	glutaredoxin domain-containing cysteine-rich 1-like	GO:0009055; electron carrier activity; function GO:0015035; protein disulfide oxidoreductase activity; function GO:0045454; cell redox homeostasis; process	K17479 glutaredoxin domain-containing cysteine-rich protein 1
peak25272	scaffold55	882870	884273	150	94	90	395	815	667	1.53465	0.00063563	0.04709	PAU023909.1	RING-H2 finger ATL66	GO:0005515; protein binding; function GO:0008270; zinc ion binding; function	K19038 E3 ubiquitin-protein ligase ATL41 [EC:2.3.2.27]
peak21201	scaffold344	103978	105219	110	95	93	237	815	667	1.53446	0.00271825	0.0920255	PAU015828.1	fructose-bisphosphate aldolase-lysine N- chloroplastic isoform X2	GO:0005515; protein binding; function	K19199 histone-lysine N-methyltransferase SETD3 [EC:2.1.1.43]
peak28900	scaffold964	36353	37207	154	76	68	167	815	667	1.53415	0.00693359	0.134176	PAU030749.1	uncharacterized protein LOC105156990	---	K10406 kinesin family member C2/C3
peak23443	scaffold437	154433	155689	153	76	83	250	815	667	1.53381	0.00259718	0.0902451	PAU020317.1	calmodulin-lysine N-methyltransferase	---	K18826 calmodulin-lysine N-methyltransferase [EC:2.1.1.60]
peak22757	scaffold403	116	1817	148	96	81	345	815	667	1.53363	0.00107522	0.0604346	PAU018872.1	uncharacterized protein LOC105162032	---	---
peak23077	scaffold42	436956	438154	131	93	98	346	815	667	1.53237	0.000922204	0.0568855	PAU019664.1	HTH-type transcriptional regulator ptxE	---	---
peak22144	scaffold378	403574	404874	131	107	77	309	815	667	1.52814	0.00162836	0.0722711	PAU017661.1	subtilisin-like protease	GO:0004252; serine-type endopeptidase activity; function GO:0006508; proteolysis; process	K18443 golgi-specific brefeldin A-resistance guanine nucleotide exchange factor 1
peak23742	scaffold46	168668	169683	167	82	78	316	815	667	1.52775	0.00168212	0.0732441	PAU020971.1	nardilysin-like isoform X1	GO:0003824; catalytic activity; function GO:0004222; metalloendopeptidase activity; function GO:0006508; proteolysis; process GO:0046872; metal ion binding; function	K01411 nardilysin [EC:3.4.24.61]
peak24354	scaffold500	304960	306657	147	79	90	272	815	667	1.52438	0.00207488	0.0813036	PAU022293.1	uncharacterized protein LOC105162418	---	---
peak25303	scaffold551	27846	29001	134	78	77	131	815	667	1.52411	0.009793	0.151178	PAU023959.1	nodulation receptor kinase-like	GO:0004672; protein kinase activity; function GO:0005515; protein binding; function GO:0005524; ATP binding; function GO:0006468; protein phosphorylation; process GO:0016772; transferase activity, transferring phosphorus-containing groups; function	K04730 interleukin-1 receptor-associated kinase 1 [EC:2.7.11.1]
peak19418	scaffold287	48629	49225	65	62	90	163	448	605	1.52386	0.00693922	0.134176	PAU012565.1	cucumisin family	GO:0004252; serine-type endopeptidase activity; function GO:0006508; proteolysis; process	K18443 golgi-specific brefeldin A-resistance guanine nucleotide exchange factor 1
peak22860	scaffold41	334189	335628	126	95	78	207	815	667	1.52118	0.00415271	0.110757	PAU019129.1	AAA-ATPase At2g46620-like	GO:0005524; ATP binding; function	K08900 mitochondrial chaperone BCS1
peak27490	scaffold74	802724	803948	135	92	79	233	815	667	1.52032	0.00318051	0.0992503	PAU027853.1	---	---	---
peak24151	scaffold489	137196	138399	99	83	109	186	815	667	1.51939	0.00550416	0.121312	PAU021737.1	vinorine synthase-like	GO:0016747; transferase activity, transferring acyl groups other than amino-acyl groups; function	K13065 shikimate O-hydroxycinnamoyltransferase [EC:2.3.1.133]
peak24534	scaffold510	257621	258805	102	104	111	345	815	667	1.51915	0.00127566	0.0644736	PAU022631.1	transcription factor bHLH95-like	GO:0046983; protein dimerization activity; function	K13422 transcription factor MYC2
peak23061	scaffold42	239746	240844	115	118	66	231	815	667	1.51695	0.00458539	0.114016	PAU019637.1	proline-rich receptor kinase PERK8	GO:0004672; protein kinase activity; function GO:0005524; ATP binding; function GO:0006355; regulation of transcription, DNA-templated; process GO:0006468; protein phosphorylation; process GO:0016772; transferase activity, transferring phosphorus-containing groups; function GO:0043565; sequence-specific DNA binding; function	K04733 interleukin-1 receptor-associated kinase 4 [EC:2.7.11.1]
peak25467	scaffold564	270357	271797	144	86	82	248	815	667	1.51658	0.00279085	0.0930814	PAU024243.1	AP-3 complex subunit delta	GO:0005488; binding; function GO:0005794; Golgi apparatus; component GO:0006886; intracellular protein transport; process GO:0008565; protein transporter activity; function GO:0015031; protein transport; process GO:0016192; vesicle-mediated transport; process GO:0030117; membrane coat; component	K12396 AP-3 complex subunit delta-1
peak8609	scaffold477	382752	383389	52	41	36	139	506	132	1.51499	0.00985275	0.15126	PAU021453.1	PLASTID MOVEMENT IMPAIRED 1	---	---
peak15684	scaffold161	143225	144817	155	84	73	210	609	833	1.51378	0.006326	0.128945	PAU005665.1	40S ribosomal S15a	GO:0003735; structural constituent of ribosome; function GO:0005840; ribosome; component GO:0006412; translation; process	K02957 small subunit ribosomal protein S15Ae
peak22203	scaffold38	1586164	1587538	152	95	69	263	815	667	1.51363	0.00300601	0.0967887	PAU017757.1	F-box PP2-B15	GO:0005515; protein binding; function	---
peak25751	scaffold586	99346	100720	125	107	85	310	815	667	1.51293	0.00164158	0.0727	PAU024757.1	vacuolar sorting-associated 2 homolog 1	GO:0007034; vacuolar transport; process	K12191 charged multivesicular body protein 2A
peak22539	scaffold394	213850	214918	166	70	82	239	815	667	1.51215	0.00371357	0.10705	PAU018380.1	RING-H2 finger ATL57-like	GO:0005515; protein binding; function GO:0008270; zinc ion binding; function	K10664 E3 ubiquitin-protein ligase ATL6/9/15/31/42/55 [EC:2.3.2.27]
peak24968	scaffold53	1450699	1451931	111	93	90	186	815	667	1.51206	0.00536755	0.119981	PAU023391.1	zinc finger CCCH domain-containing 55	GO:0046872; metal ion binding; function	K13107 RNA-binding motif protein, X-linked 2
peak21807	scaffold367	316	1535	145	83	74	181	815	667	1.51121	0.00609474	0.127386	PAU016920.1	phosphoserine chloroplastic	GO:0004647; phosphoserine phosphatase activity; function GO:0006564; L-serine biosynthetic process; process GO:0008152; metabolic process; process GO:0016791; phosphatase activity; function	K01079 phosphoserine phosphatase [EC:3.1.3.3]
peak22861	scaffold41	455685	456778	108	97	108	298	815	667	1.50921	0.00186418	0.0773776	PAU019150.1	uncharacterized protein LOC105166784	---	---
peak26484	scaffold621	107299	108604	142	81	98	290	815	667	1.5087	0.00185389	0.0772191	PAU025981.1	uncharacterized protein LOC105162191	---	---
peak21727	scaffold362	10535	11808	108	115	75	220	815	667	1.50614	0.00477954	0.115307	PAU016769.1	uncharacterized zinc finger At4g06634-like	GO:0046872; metal ion binding; function	K09201 transcription factor YY
peak6214	scaffold325	45583	46468	34	51	57	129	364	331	1.50601	0.00993204	0.151775	PAU015135.1	NRT1 PTR FAMILY -like	GO:0005215; transporter activity; function GO:0006810; transport; process GO:0016020; membrane; component	K14638 solute carrier family 15 (peptide/histidine transporter), member 3/4
peak22732	scaffold401	145654	146888	153	75	89	246	815	667	1.50597	0.00310678	0.0981213	PAU018822.1	RAE1	GO:0005515; protein binding; function	K14298 mRNA export factor
peak24350	scaffold50	1482117	1483233	161	96	80	363	815	667	1.50546	0.00118823	0.0631303	PAU022274.1	Armadillo repeat only 2	GO:0005488; binding; function GO:0005515; protein binding; function	K00276 primary-amine oxidase [EC:1.4.3.21]
peak7234	scaffold384	387723	388868	39	58	47	246	506	132	1.50463	0.00850532	0.145239	PAU017903.1	hypothetical protein MIMGU_mgv1a021011mg	---	---
peak23623	scaffold450	174243	175618	130	82	86	169	815	667	1.50428	0.006576	0.130423	PAU020659.2	phosphomevalonate kinase-like	GO:0005524; ATP binding; function	K00938 phosphomevalonate kinase [EC:2.7.4.2]
peak13011	scaffold10	2362485	2363510	142	85	97	282	774	716	1.50382	0.00213455	0.0822156	PAU000928.1	myb family transcription factor PHL7	GO:0003682; chromatin binding; function	K14317 nuclear pore complex protein Nup214
peak21147	scaffold340	281969	283322	125	86	95	221	815	667	1.50192	0.00367705	0.106283	PAU015646.2	serine arginine-rich splicing factor SR45a	GO:0003676; nucleic acid binding; function	K12897 transformer-2 protein
peak19360	scaffold284	355613	356849	135	74	85	226	462	839	1.50132	0.00661585	0.130776	PAU012464.1	60S acidic ribosomal P0	GO:0005622; intracellular; component GO:0042254; ribosome biogenesis; process	K02941 large subunit ribosomal protein LP0
peak9887	scaffold582	137428	138642	45	40	51	180	506	132	1.5009	0.00865383	0.145909	PAU024681.1	cytochrome P450 84A1-like	GO:0005506; iron ion binding; function GO:0016705; oxidoreductase activity, acting on paired donors, with incorporation or reduction of molecular oxygen; function GO:0020037; heme binding; function GO:0055114; oxidation-reduction process; process	K09755 ferulate-5-hydroxylase [EC:1.14.-.-]
peak27534	scaffold742	92291	93079	140	96	76	241	815	667	1.50069	0.00346277	0.103937	PAU027933.1	anther-specific LAT52-like	---	K03036 26S proteasome regulatory subunit N6
peak3959	scaffold220	192841	193540	60	34	48	123	509	191	1.50056	0.00882246	0.146388	PAU009454.1	D-alanine--D-alanine ligase family isoform 1	GO:0005515; protein binding; function GO:0005524; ATP binding; function GO:0005737; cytoplasm; component GO:0006886; intracellular protein transport; process GO:0008716; D-alanine-D-alanine ligase activity; function GO:0046872; metal ion binding; function	K15296 alpha-soluble NSF attachment protein
peak24165	scaffold49	184706	186662	148	87	90	299	815	667	1.50029	0.00181939	0.0765486	PAU021758.1	glycylpeptide N-tetradecanoyltransferase 1	GO:0004379; glycylpeptide N-tetradecanoyltransferase activity; function GO:0006499; N-terminal protein myristoylation; process	K00671 glycylpeptide N-tetradecanoyltransferase [EC:2.3.1.97]
peak24050	scaffold48	1615594	1616692	167	73	70	180	815	667	1.50024	0.00762101	0.139375	PAU021557.1	diacylglycerol O-acyltransferase 2	GO:0016747; transferase activity, transferring acyl groups other than amino-acyl groups; function	K14457 2-acylglycerol O-acyltransferase 2 [EC:2.3.1.22]
peak15086	scaffold14	487055	488592	127	132	121	319	703	1056	1.50001	0.00249375	0.0887082	PAU004478.1	---	---	---
peak21115	scaffold336	534131	535018	140	82	98	277	815	667	1.49988	0.00216853	0.0827479	PAU015560.1	respiratory burst oxidase homolog E	GO:0004601; peroxidase activity; function GO:0005509; calcium ion binding; function GO:0016491; oxidoreductase activity; function GO:0050664; oxidoreductase activity, acting on NAD(P)H, oxygen as acceptor; function GO:0055114; oxidation-reduction process; process	K13447 respiratory burst oxidase [EC:1.6.3.- 1.11.1.-]
peak13961	scaffold12	348004	349199	98	123	107	250	614	946	1.49902	0.00613541	0.127503	PAU002592.1	uncharacterized protein LOC105163081	---	---
peak21769	scaffold363	78043	79433	158	76	85	243	815	667	1.49849	0.00352262	0.104441	PAU016828.1	translationally-controlled tumor homolog	---	---
peak25539	scaffold57	310603	311940	116	91	99	231	815	667	1.49794	0.00347034	0.104056	PAU024369.1	peptidyl-prolyl cis-trans isomerase CYP22	GO:0000413; protein peptidyl-prolyl isomerization; process GO:0003755; peptidyl-prolyl cis-trans isomerase activity; function GO:0006457; protein folding; process	K09567 peptidyl-prolyl isomerase H (cyclophilin H) [EC:5.2.1.8]
peak24335	scaffold5	3912778	3913844	140	80	87	199	815	667	1.49765	0.00499782	0.116819	PAU022240.1	---	---	---
peak24332	scaffold5	219835	221011	172	92	87	415	815	667	1.49626	0.000845314	0.0540754	PAU022106.1	ER lumen -retaining receptor	GO:0006621; protein retention in ER lumen; process GO:0016021; integral component of membrane; component GO:0046923; ER retention sequence binding; function	K10949 ER lumen protein retaining receptor
peak21768	scaffold363	40880	42147	147	90	69	189	815	667	1.49621	0.00635359	0.128945	PAU016827.2	uncharacterized protein LOC105162432 isoform X2	---	---
peak22854	scaffold409	296494	297879	165	67	89	237	815	667	1.49606	0.00417329	0.110757	PAU019066.1	aspartyl protease family At5g10770-like	GO:0004190; aspartic-type endopeptidase activity; function GO:0006508; proteolysis; process	K01381 saccharopepsin [EC:3.4.23.25]
peak23615	scaffold450	11486	12744	134	86	93	242	815	667	1.49541	0.00312414	0.0982395	PAU020641.2	uncharacterized GTP-binding -like	---	---
peak22484	scaffold391	145554	146895	142	78	119	372	815	667	1.49316	0.00106143	0.0602595	PAU018294.1	chromatin assembly factor 1 subunit FAS1	---	K10750 chromatin assembly factor 1 subunit A
peak19029	scaffold273	115868	117415	171	111	78	281	961	726	1.48745	0.00295149	0.0955869	PAU011968.1	60S ribosomal L22-2-like	GO:0003735; structural constituent of ribosome; function GO:0005622; intracellular; component GO:0005840; ribosome; component GO:0006412; translation; process	K02891 large subunit ribosomal protein L22e
peak19695	scaffold296	425531	427067	182	132	126	305	999	1075	1.48648	0.001382	0.0672502	PAU013016.1	pentatricopeptide repeat-containing mitochondrial-like	---	K17710 pentatricopeptide repeat domain-containing protein 1
peak25758	scaffold586	189412	190876	120	103	83	220	815	667	1.48618	0.0044763	0.113264	PAU024768.1	mediator of RNA polymerase II transcription subunit 20a-like	GO:0001104; RNA polymerase II transcription cofactor activity; function GO:0003677; DNA binding; function GO:0003899; DNA-directed RNA polymerase activity; function GO:0005666; DNA-directed RNA polymerase III complex; component GO:0006357; regulation of transcription from RNA polymerase II promoter; process GO:0006383; transcription from RNA polymerase III promoter; process GO:0016592; mediator c…	K03026 DNA-directed RNA polymerase III subunit RPC4
peak18181	scaffold237	208184	209194	132	65	58	207	515	607	1.48593	0.00536959	0.119981	PAU010377.3	tudor domain-containing 3	---	K18404 tudor domain-containing protein 3
peak20839	scaffold323	339248	340759	161	84	81	269	815	667	1.48566	0.00297171	0.0959217	PAU015039.1	C2H2-like zinc finger	GO:0046872; metal ion binding; function	---
peak22703	scaffold400	72423	73426	151	73	90	206	815	667	1.48488	0.00523486	0.119073	PAU018763.1	hypothetical protein A4A49_36404	---	---
peak26364	scaffold617	239606	240820	150	72	92	205	815	667	1.48343	0.00528282	0.11956	PAU025799.1	50S ribosomal L7 L12	GO:0003735; structural constituent of ribosome; function GO:0005622; intracellular; component GO:0005840; ribosome; component GO:0006412; translation; process	---
peak24822	scaffold524	230485	231881	152	65	111	275	815	667	1.48155	0.00310402	0.0981213	PAU023136.1	kDa class I heat shock -like	---	K13993 HSP20 family protein
peak28534	scaffold89	459130	460572	164	65	106	299	815	667	1.4812	0.00263804	0.0907695	PAU029847.1	PREDICTED: uncharacterized protein LOC105977970	---	K02327 DNA polymerase delta subunit 1 [EC:2.7.7.7]
peak21586	scaffold356	382560	384111	154	98	84	337	815	667	1.48077	0.00158423	0.0711802	PAU016485.1	kinase TMKL1	GO:0003993; acid phosphatase activity; function GO:0004672; protein kinase activity; function GO:0005524; ATP binding; function GO:0006468; protein phosphorylation; process GO:0016772; transferase activity, transferring phosphorus-containing groups; function	K04733 interleukin-1 receptor-associated kinase 4 [EC:2.7.11.1]
peak28381	scaffold87	1239268	1240441	146	82	101	295	815	667	1.47843	0.00213625	0.0822156	PAU029552.1	non-specific lipid-transfer At2g13820	GO:0006869; lipid transport; process GO:0008289; lipid binding; function	---
peak24125	scaffold484	365698	367185	156	99	71	275	815	667	1.47758	0.00335307	0.102721	PAU021687.1	cell division topological specificity factor chloroplastic	GO:0032955; regulation of barrier septum assembly; process GO:0051301; cell division; process	K07195 exocyst complex component 7
peak21873	scaffold369	437876	439271	148	96	87	309	815	667	1.47568	0.00196805	0.0794071	PAU017035.1	proteasome subunit beta type-2-A	GO:0004298; threonine-type endopeptidase activity; function GO:0005839; proteasome core complex; component GO:0051603; proteolysis involved in cellular protein catabolic process; process	K02734 20S proteasome subunit beta 4 [EC:3.4.25.1]
peak22138	scaffold378	229626	230861	104	114	95	273	815	667	1.4748	0.00330539	0.101622	PAU017650.1	PREDICTED: uncharacterized protein LOC105961087 isoform X1	---	---
peak28423	scaffold88	349132	350607	137	97	76	202	815	667	1.47253	0.005925	0.126009	PAU029645.1	NHL domain-containing	GO:0005515; protein binding; function	K11593 eukaryotic translation initiation factor 2C
peak27365	scaffold72	1099334	1100641	148	79	80	160	815	667	1.4723	0.00909652	0.147161	PAU027573.1	uncharacterized protein LOC105178320	---	K10901 bloom syndrome protein [EC:3.6.4.12]
peak28409	scaffold88	127483	128603	133	89	86	190	815	667	1.47174	0.00616244	0.127701	PAU029620.1	FACT complex subunit SSRP1	GO:0003677; DNA binding; function GO:0005634; nucleus; component	K09272 structure-specific recognition protein 1
peak26085	scaffold6	2427346	2428334	124	105	74	182	815	667	1.47068	0.00758124	0.139095	PAU025310.1	3-oxo-Delta(4,5)-steroid 5-beta-reductase	---	---
peak16020	scaffold171	457613	459249	191	61	93	194	819	761	1.46932	0.00919411	0.147553	PAU006303.1	ABC transporter I family member 17	GO:0005524; ATP binding; function GO:0016887; ATPase activity; function	K05658 ATP-binding cassette, subfamily B (MDR/TAP), member 1 [EC:3.6.3.44]
peak5987	scaffold311	428290	429527	50	63	64	175	322	464	1.4677	0.00778261	0.140788	PAU014597.1	Embryo sac development arrest	---	---
peak6492	scaffold345	316458	317543	48	45	45	173	506	132	1.4667	0.00995291	0.151876	PAU015907.1	pectinesterase pectinesterase inhibitor PPE8B-like	GO:0004857; enzyme inhibitor activity; function GO:0005618; cell wall; component GO:0030599; pectinesterase activity; function GO:0042545; cell wall modification; process	K01051 pectinesterase [EC:3.1.1.11]
peak20764	scaffold32	1792839	1793970	108	79	118	192	815	667	1.46608	0.00669802	0.131944	PAU014893.1	proline-rich receptor kinase PERK2	---	---
peak26222	scaffold60	1507598	1509296	170	107	86	455	815	667	1.46586	0.000816561	0.0540754	PAU025524.1	homeobox 2-like	---	---
peak27422	scaffold73	1192215	1193478	160	76	87	224	815	667	1.46459	0.00508093	0.11778	PAU027722.1	TBC1 domain family member 17-like isoform X1	---	---
peak27541	scaffold744	137676	139383	166	68	104	295	815	667	1.46432	0.00292524	0.0953733	PAU027948.2	argininosuccinate chloroplastic	GO:0004055; argininosuccinate synthase activity; function GO:0005524; ATP binding; function GO:0006526; arginine biosynthetic process; process	K01940 argininosuccinate synthase [EC:6.3.4.5]
peak24972	scaffold53	1547165	1548752	118	110	87	250	815	667	1.46251	0.00393595	0.109138	PAU023405.1	MKS1-like	---	---
peak20858	scaffold324	76340	78001	96	145	63	238	815	667	1.46244	0.00857021	0.145247	PAU015075.1	metalloendo ase 3-MMP-like	GO:0004222; metalloendopeptidase activity; function GO:0006508; proteolysis; process GO:0008237; metallopeptidase activity; function GO:0008270; zinc ion binding; function GO:0031012; extracellular matrix; component	K07761 gelatinase A [EC:3.4.24.24]
peak25409	scaffold560	246537	247769	150	82	79	169	815	667	1.46079	0.00873498	0.145909	PAU024157.1	denn domain and wd repeat-containing scd1	---	---
peak26206	scaffold60	1328941	1330158	80	123	95	207	815	667	1.45891	0.00844034	0.144761	PAU025498.1	ras-related RABA1f	GO:0003924; GTPase activity; function GO:0005525; GTP binding; function GO:0005622; intracellular; component GO:0006886; intracellular protein transport; process GO:0006913; nucleocytoplasmic transport; process GO:0007165; signal transduction; process GO:0007264; small GTPase mediated signal transduction; process GO:0015031; protein transport; process GO:0016020; membrane; component	K07904 Ras-related protein Rab-11A
peak26286	scaffold609	140123	141655	156	87	85	255	815	667	1.45722	0.00381365	0.108578	PAU025622.1	pentatricopeptide repeat-containing At1g02420	---	K17710 pentatricopeptide repeat domain-containing protein 1
peak25692	scaffold581	108640	109751	97	72	144	235	815	667	1.45655	0.00640963	0.128977	PAU024652.1	zinc finger WIP2-like	GO:0046872; metal ion binding; function	K12309 beta-galactosidase [EC:3.2.1.23]
peak21811	scaffold367	100850	102138	149	100	73	236	815	667	1.45524	0.0049978	0.116819	PAU016929.2	60S ribosomal L44	GO:0003677; DNA binding; function GO:0003735; structural constituent of ribosome; function GO:0005622; intracellular; component GO:0005840; ribosome; component GO:0006412; translation; process	K02929 large subunit ribosomal protein L44e
peak26363	scaffold617	162523	164100	116	96	131	390	815	667	1.45512	0.00132162	0.0653295	PAU025792.1	dehydrin DHN1	GO:0006950; response to stress; process GO:0009415; response to water; process	---
peak17259	scaffold203	701261	703198	100	102	150	263	948	748	1.455	0.00479221	0.115307	PAU008554.1	LATERAL ORGAN BOUNDARIES-like	---	K01227 mannosyl-glycoprotein endo-beta-N-acetylglucosaminidase [EC:3.2.1.96]
peak25164	scaffold54	1540815	1542068	132	75	116	246	815	667	1.45407	0.00409177	0.110757	PAU023705.1	translocator homolog	GO:0016021; integral component of membrane; component	K05770 benzodiazapine receptor
peak15779	scaffold165	64472	66173	140	85	101	299	392	936	1.4526	0.00768887	0.140085	PAU005849.1	transcription repressor OFP1	GO:0003677; DNA binding; function	K01870 isoleucyl-tRNA synthetase [EC:6.1.1.5]
peak28730	scaffold92	476827	478313	159	84	83	233	815	667	1.45257	0.00487691	0.116027	PAU030233.1	Zinc C2H2	GO:0046872; metal ion binding; function	---
peak15950	scaffold169	324450	326307	241	173	170	392	1401	1319	1.45245	0.0013288	0.0654621	PAU006131.1	two-component response regulator ARR5	GO:0000160; phosphorelay signal transduction system; process	K14492 two-component response regulator ARR-A family
peak28781	scaffold922	56154	57591	123	117	94	341	815	667	1.45236	0.00191012	0.0784389	PAU030334.1	ER lumen -retaining receptor	GO:0006621; protein retention in ER lumen; process GO:0016021; integral component of membrane; component GO:0046923; ER retention sequence binding; function	K10949 ER lumen protein retaining receptor
peak23900	scaffold471	50930	51935	117	109	89	238	815	667	1.45155	0.00460527	0.114016	PAU021286.1	uncharacterized protein LOC105162275	---	K03549 KUP system potassium uptake protein
peak20828	scaffold323	75383	77179	144	88	88	217	815	667	1.44924	0.00541899	0.120622	PAU015004.2	flap endonuclease GEN-like 2	GO:0003677; DNA binding; function GO:0003824; catalytic activity; function GO:0004518; nuclease activity; function GO:0006281; DNA repair; process	K15338 flap endonuclease GEN [EC:3.1.-.-]
peak18114	scaffold233	38184	40006	200	90	102	266	553	1103	1.44913	0.00823954	0.143253	PAU010228.1	CCR4-NOT transcription complex subunit 10	---	K12607 CCR4-NOT transcription complex subunit 10
peak21579	scaffold356	238007	239166	147	89	79	185	815	667	1.44805	0.00785978	0.141519	PAU016466.1	peptide methionine sulfoxide reductase A1-like	GO:0006979; response to oxidative stress; process GO:0008113; peptide-methionine (S)-S-oxide reductase activity; function GO:0016671; oxidoreductase activity, acting on a sulfur group of donors, disulfide as acceptor; function GO:0030091; protein repair; process GO:0055114; oxidation-reduction process; process	K07304 peptide-methionine (S)-S-oxide reductase [EC:1.8.4.11]
peak27038	scaffold676	152123	153274	130	114	65	186	815	667	1.44613	0.00951354	0.149885	PAU026932.1	uncharacterized protein LOC105158952	---	---
peak27662	scaffold79	64487	65714	119	100	91	195	815	667	1.4448	0.00695476	0.134276	PAU028285.1	crocetin chloroplastic-like	GO:0008152; metabolic process; process GO:0016758; transferase activity, transferring hexosyl groups; function	K12338 anthocyanidin 3-O-glucoside 5-O-glucosyltransferase [EC:2.4.1.298]
peak25749	scaffold586	43073	44302	178	84	83	305	815	667	1.44458	0.00307533	0.0979631	PAU024752.1	bem46 isoform X1	---	K06889 uncharacterized protein
peak27369	scaffold72	1129454	1130784	151	84	83	186	815	667	1.44131	0.00792692	0.141653	PAU027581.1	mitochondrial substrate carrier family P	GO:0055085; transmembrane transport; process	K15084 solute carrier family 25 (mitochondrial carrier protein), member 16
peak28173	scaffold84	367114	368824	144	90	90	231	815	667	1.4412	0.00479602	0.115307	PAU029161.1	uncharacterized protein LOC105165049	---	---
peak25969	scaffold6	886627	887749	105	92	127	277	815	667	1.43882	0.00383164	0.108625	PAU025146.1	abscisic acid receptor PYL2-like	GO:0006952; defense response; process GO:0009607; response to biotic stimulus; process	K14496 abscisic acid receptor PYR/PYL family
peak28413	scaffold88	210778	212017	168	79	76	186	815	667	1.43823	0.00892767	0.146441	PAU029628.1	serine threonine- kinase D6PKL2	GO:0004672; protein kinase activity; function GO:0005524; ATP binding; function GO:0006468; protein phosphorylation; process GO:0016772; transferase activity, transferring phosphorus-containing groups; function	K08286 protein-serine/threonine kinase [EC:2.7.11.-]
peak4311	scaffold233	70228	71018	67	39	40	128	346	291	1.43781	0.00886285	0.146441	PAU010229.1	telomere-associated RIF1-like	GO:0005488; binding; function	K11138 telomere-associated protein RIF1
peak27637	scaffold78	1026609	1027906	157	89	90	276	815	667	1.43756	0.00338622	0.103051	PAU028212.2	long chain base biosynthesis 1-like	GO:0009058; biosynthetic process; process GO:0030170; pyridoxal phosphate binding; function	K00654 serine palmitoyltransferase [EC:2.3.1.50]
peak21225	scaffold344	488218	489578	145	104	85	288	815	667	1.43703	0.00316216	0.0990951	PAU015872.1	glycosyltransferase family 64 C3	GO:0006024; glycosaminoglycan biosynthetic process; process GO:0015012; heparan sulfate proteoglycan biosynthetic process; process GO:0016021; integral component of membrane; component	K02370 alpha-1,4-N-acetylglucosaminyltransferase EXTL3 [EC:2.4.1.223 2.4.1.224]
peak17899	scaffold225	539752	541229	146	105	105	249	691	896	1.43626	0.00552087	0.121324	PAU009794.1	mRNA-decapping enzyme subunit 2	GO:0003723; RNA binding; function GO:0016787; hydrolase activity; function GO:0030145; manganese ion binding; function	K12613 mRNA-decapping enzyme subunit 2 [EC:3.6.1.62]
peak21113	scaffold336	503378	504286	167	81	94	290	815	667	1.43602	0.00324624	0.10044	PAU015558.1	auxin-responsive SAUR72-like	---	K14488 SAUR family protein
peak24420	scaffold509	137663	138890	109	131	75	243	815	667	1.43574	0.00671453	0.13209	PAU022437.1	2,3-bisphosphoglycerate-dependent phosphoglycerate mutase	---	---
peak18786	scaffold260	397391	398511	99	109	94	724	269	572	1.43442	0.00632403	0.128945	PAU011480.1	uncharacterized protein LOC105164950 isoform X1	---	---
peak28169	scaffold84	277014	278307	124	67	142	282	815	667	1.4337	0.00449069	0.113264	PAU029146.1	hypothetical protein MIMGU_mgv1a022725mg, partial	---	---
peak22850	scaffold409	206011	207566	159	94	71	206	815	667	1.43328	0.00776105	0.140612	PAU019055.1	ABC transporter I family member 17	GO:0005524; ATP binding; function GO:0016887; ATPase activity; function	K05658 ATP-binding cassette, subfamily B (MDR/TAP), member 1 [EC:3.6.3.44]
peak26868	scaffold651	160991	162415	163	100	86	341	815	667	1.43321	0.0021632	0.0827479	PAU026631.1	oxidation resistance 1	---	---
peak27065	scaffold68	124304	125436	109	85	128	250	815	667	1.43276	0.00485655	0.1159	PAU026976.1	aquaporin TIP1-3-like	GO:0005215; transporter activity; function GO:0006810; transport; process GO:0016020; membrane; component	K09873 aquaporin TIP
peak27446	scaffold736	140161	141358	153	90	89	250	815	667	1.42932	0.0044668	0.113264	PAU027777.1	uncharacterized protein LOC105163767	---	---
peak25760	scaffold586	250332	252062	168	103	74	309	815	667	1.42833	0.00338705	0.103051	PAU024773.1	auxin-binding ABP19a-like	GO:0030145; manganese ion binding; function GO:0045735; nutrient reservoir activity; function	K11426 SET and MYND domain-containing protein
peak25301	scaffold550	203511	204726	146	89	100	273	815	667	1.4283	0.0035056	0.104255	PAU023950.3	probable LRR receptor-like serine threonine- kinase At1g34110	GO:0005515; protein binding; function	K10406 kinesin family member C2/C3
peak24479	scaffold51	1070279	1071624	191	84	72	280	815	667	1.42789	0.00511966	0.118207	PAU022549.2	ubiquitin carboxyl-terminal hydrolase 27	GO:0006511; ubiquitin-dependent protein catabolic process; process GO:0036459; ubiquitinyl hydrolase activity; function	K11851 ubiquitin carboxyl-terminal hydrolase 30 [EC:3.4.19.12]
peak21155	scaffold341	201158	202519	157	88	78	190	815	667	1.42492	0.00867827	0.145909	PAU015665.1	coiled-coil domain-containing 9-like	---	---
peak20959	scaffold327	358626	359905	160	91	86	263	815	667	1.42397	0.00430389	0.111829	PAU015233.1	probable serine threonine- kinase At4g35230	GO:0004672; protein kinase activity; function GO:0005524; ATP binding; function GO:0006468; protein phosphorylation; process GO:0016772; transferase activity, transferring phosphorus-containing groups; function	K14500 BR-signaling kinase [EC:2.7.11.1]
peak21681	scaffold36	1375884	1377537	140	105	88	271	815	667	1.42159	0.0039721	0.109656	PAU016675.1	lipase-like PAD4	GO:0006629; lipid metabolic process; process	K18875 enhanced disease susceptibility 1 protein
peak28678	scaffold91	932616	934050	134	97	91	214	815	667	1.42151	0.00639048	0.128945	PAU030118.1	SENESCENCE-ASSOCIATED GENE mitochondrial-like	GO:0006950; response to stress; process	---
peak24603	scaffold515	316295	317902	165	86	115	408	815	667	1.4215	0.0013131	0.0653295	PAU022756.1	mitochondrial uncoupling 5-like	GO:0055085; transmembrane transport; process	K15104 solute carrier family 25 (mitochondrial oxoglutarate transporter), member 11
peak24330	scaffold499	329344	330601	130	76	119	222	815	667	1.42103	0.00623128	0.128487	PAU022094.1	oxysterol-binding -related 1D	---	---
peak20629	scaffold311	130480	131870	256	157	136	430	953	1360	1.42093	0.00131406	0.0653295	PAU014570.1	Gb: isoform 1	---	---
peak20835	scaffold323	221877	223654	168	84	83	233	815	667	1.41939	0.00609352	0.127386	PAU015025.1	Tubulin beta-1 chain	GO:0003924; GTPase activity; function GO:0005200; structural constituent of cytoskeleton; function GO:0005525; GTP binding; function GO:0005874; microtubule; component GO:0007017; microtubule-based process; process	K07375 tubulin beta
peak21250	scaffold345	364732	366305	155	89	88	235	815	667	1.41896	0.00546086	0.121072	PAU015909.1	Haloacid dehalogenase-like hydrolase superfamily	GO:0008253; 5'-nucleotidase activity; function GO:0009264; deoxyribonucleotide catabolic process; process	---
peak22802	scaffold406	116149	117110	112	94	117	238	815	667	1.41618	0.00544226	0.120955	PAU018966.1	uncharacterized protein LOC105166414	---	---
peak28267	scaffold857	62011	63377	112	89	122	235	815	667	1.41613	0.0057019	0.123605	PAU029356.1	---	---	---
peak22479	scaffold391	74165	75661	183	81	75	230	815	667	1.4154	0.00739498	0.137575	PAU018288.1	late blight resistance homolog R1B-14	GO:0043531; ADP binding; function	K13457 disease resistance protein RPM1
peak23835	scaffold466	313311	314534	158	112	68	273	815	667	1.41527	0.00543021	0.12078	PAU021151.1	bem46 isoform X1	---	K06889 uncharacterized protein
peak22856	scaffold409	338975	340294	161	88	82	217	815	667	1.41481	0.00698905	0.13444	PAU019071.1	proteasome subunit beta type-4	GO:0004175; endopeptidase activity; function GO:0004298; threonine-type endopeptidase activity; function GO:0005839; proteasome core complex; component GO:0051603; proteolysis involved in cellular protein catabolic process; process	K02736 20S proteasome subunit beta 7 [EC:3.4.25.1]
peak24818	scaffold524	81477	82849	156	77	101	231	815	667	1.41335	0.00596288	0.126445	PAU023129.1	7-deoxyloganetic acid UDP-glucosyltransferase	GO:0008152; metabolic process; process GO:0016758; transferase activity, transferring hexosyl groups; function	K00699 glucuronosyltransferase [EC:2.4.1.17]
peak22645	scaffold398	365337	366812	158	83	99	263	815	667	1.41212	0.00443586	0.113091	PAU018582.1	60S ribosomal L37a isoform X1	GO:0003735; structural constituent of ribosome; function GO:0005622; intracellular; component GO:0005840; ribosome; component GO:0006412; translation; process	K02921 large subunit ribosomal protein L37Ae
peak20838	scaffold323	309154	310618	157	98	82	256	815	667	1.41134	0.00499936	0.116819	PAU015034.1	60S ribosomal L36-2-like	GO:0003735; structural constituent of ribosome; function GO:0005622; intracellular; component GO:0005840; ribosome; component GO:0006412; translation; process	K02920 large subunit ribosomal protein L36e
peak20634	scaffold311	186654	188288	188	120	83	381	630	925	1.41133	0.00355984	0.104982	PAU014577.1	uncharacterized protein LOC105174003	---	---
peak28271	scaffold860	45430	46546	155	83	97	237	815	667	1.40976	0.00551401	0.121324	PAU029392.1	thylakoid lumenal chloroplastic	---	---
peak21650	scaffold358	322789	324286	144	97	86	215	815	667	1.40929	0.00692741	0.134176	PAU016594.1	probable ubiquitin-conjugating enzyme E2 26	---	K10581 ubiquitin-conjugating enzyme E2 O [EC:2.3.2.24]
peak13705	scaffold114	7844	9334	139	106	80	289	689	693	1.40897	0.00417005	0.110757	PAU002105.1	oxalate-- ligase-like	GO:0003824; catalytic activity; function GO:0008152; metabolic process; process	K12261 2-hydroxyacyl-CoA lyase 1 [EC:4.1.-.-]
peak27172	scaffold7	76290	77843	145	116	70	244	815	667	1.40719	0.00691775	0.134176	PAU027195.2	rhodanese-like domain-containing 6	---	K10838 xeroderma pigmentosum group C-complementing protein
peak24512	scaffold51	1583096	1584314	131	71	137	277	815	667	1.40715	0.00495311	0.116392	PAU022596.1	dehydrin DHN1	GO:0006950; response to stress; process GO:0009415; response to water; process	---
peak20870	scaffold324	289530	291337	145	124	108	494	815	667	1.40691	0.000844607	0.0540754	PAU015102.1	polygalacturonase-1 non-catalytic subunit beta-like	---	K06699 proteasome activator subunit 4
peak13202	scaffold103	1072608	1073802	151	120	84	366	1055	494	1.40677	0.00285734	0.0943213	PAU001256.1	maternal effect embryo arrest	---	---
peak21824	scaffold367	514726	515906	154	76	99	198	815	667	1.40636	0.00845734	0.144844	PAU016951.2	isoaspartyl peptidase L-asparaginase 1	GO:0016787; hydrolase activity; function	K13051 beta-aspartyl-peptidase (threonine type) [EC:3.4.19.5]
peak22057	scaffold374	264756	266014	185	83	89	315	815	667	1.40634	0.00351529	0.104359	PAU017487.1	nodulin-related 1	---	---
peak22285	scaffold385	177299	178761	145	84	122	327	815	667	1.4029	0.0026438	0.0907714	PAU017923.1	Hop-interacting THI110	---	---
peak25273	scaffold55	902591	904144	152	96	89	250	815	667	1.40205	0.00523997	0.119096	PAU023911.1	GDP-Man:Man(3) c(2)-PP-Dol alpha-1,2-mannosyltransferase-like	GO:0009058; biosynthetic process; process	K03844 alpha-1,2-mannosyltransferase [EC:2.4.1.131]
peak17107	scaffold20	1821652	1822606	90	74	49	153	498	451	1.40073	0.00959413	0.150422	PAU008264.1	F-box FBD LRR-repeat At4g26340-like isoform X1	---	---
peak23925	scaffold473	171219	172871	155	103	98	350	815	667	1.40057	0.00216367	0.0827479	PAU021328.1	zinc finger chloroplastic	GO:0008270; zinc ion binding; function	K02350 DNA polymerase zeta [EC:2.7.7.7]
peak22801	scaffold406	41658	43162	155	94	111	366	815	667	1.4005	0.00190018	0.0783246	PAU018965.1	---	---	---
peak25190	scaffold546	162230	163731	189	89	77	295	815	667	1.39971	0.00480405	0.115338	PAU023764.1	uncharacterized protein LOC105168444	---	---
peak17174	scaffold202	27069	28713	135	113	88	326	601	773	1.39847	0.00420711	0.111152	PAU008402.1	uncharacterized protein LOC105161736 isoform X1	GO:0006397; mRNA processing; process	---
peak28285	scaffold87	1602	3338	174	73	106	290	815	667	1.39727	0.00437489	0.112286	PAU029421.1	CBS domain-containing chloroplastic	---	---
peak22042	scaffold374	120245	121789	152	97	88	245	815	667	1.39723	0.00564788	0.123175	PAU017467.1	O-fucosyltransferase family	---	K01835 phosphoglucomutase [EC:5.4.2.2]
peak27586	scaffold763	38438	39860	134	86	102	180	815	667	1.39701	0.00989135	0.151413	PAU028073.1	probable glutathione S-transferase	GO:0005515; protein binding; function	K00799 glutathione S-transferase [EC:2.5.1.18]
peak25527	scaffold569	7154	8440	105	122	97	245	815	667	1.39604	0.00677187	0.13277	PAU024342.1	homeobox-leucine zipper HDG11-like	GO:0008289; lipid binding; function	K09338 homeobox-leucine zipper protein
peak28183	scaffold84	516377	517557	143	99	88	218	815	667	1.39577	0.00714355	0.13576	PAU029180.1	uncharacterized protein LOC105164689	GO:0045739; positive regulation of DNA repair; process GO:0070531; BRCA1-A complex; component GO:0070552; BRISC complex; component	---
peak14332	scaffold123	424290	426552	326	194	220	535	2323	1074	1.39529	0.00170993	0.0738269	PAU003204.1	early nodulin 1	---	---
peak25553	scaffold570	58882	60024	155	87	95	232	815	667	1.3941	0.00630421	0.128805	PAU024407.1	probable helicase CHR10 isoform X1	GO:0003677; DNA binding; function GO:0005524; ATP binding; function	K11654 SWI/SNF-related matrix-associated actin-dependent regulator of chromatin subfamily A member 5 [EC:3.6.4.-]
peak22108	scaffold377	10942	11791	211	81	64	262	815	667	1.39372	0.00909871	0.147161	PAU017592.1	SUPPRESSOR OF MAX2 1	GO:0019538; protein metabolic process; process	K03695 ATP-dependent Clp protease ATP-binding subunit ClpB
peak4187	scaffold228	635212	636556	99	73	80	219	785	352	1.39264	0.00591227	0.12583	PAU009949.1	uncharacterized protein LOC105165839	GO:0005783; endoplasmic reticulum; component GO:0006886; intracellular protein transport; process GO:0008152; metabolic process; process GO:0016021; integral component of membrane; component GO:0016491; oxidoreductase activity; function GO:0055114; oxidation-reduction process; process	---
peak28608	scaffold91	321599	322934	89	116	134	333	815	667	1.39037	0.00447961	0.113264	PAU030033.1	gibberellin 2-beta-dioxygenase 2	GO:0005506; iron ion binding; function GO:0016491; oxidoreductase activity; function GO:0016706; oxidoreductase activity, acting on paired donors, with incorporation or reduction of molecular oxygen, 2-oxoglutarate as one donor, and incorporation of one atom each of oxygen into both donors; function GO:0055114; oxidation-reduction process; process	K04125 gibberellin 2-oxidase [EC:1.14.11.13]
peak21913	scaffold37	1251610	1252587	170	72	101	231	815	667	1.3887	0.00735957	0.137484	PAU017223.1	threonylcarbamoyladenosine tRNA methylthiotransferase	GO:0003824; catalytic activity; function GO:0009451; RNA modification; process GO:0016740; transferase activity; function GO:0043412; macromolecule modification; process GO:0051536; iron-sulfur cluster binding; function GO:0051539; 4 iron, 4 sulfur cluster binding; function	K15865 threonylcarbamoyladenosine tRNA methylthiotransferase CDKAL1 [EC:2.8.4.5]
peak15756	scaffold164	753885	755539	160	109	128	304	740	937	1.38762	0.00398074	0.109656	PAU005815.1	polygalacturonase QRT3	---	---
peak22268	scaffold383	176785	178392	185	69	92	226	815	667	1.3876	0.00872883	0.145909	PAU017870.1	sec-independent translocase chloroplastic	GO:0005886; plasma membrane; component GO:0008565; protein transporter activity; function GO:0009306; protein secretion; process GO:0015031; protein transport; process GO:0016020; membrane; component GO:0016021; integral component of membrane; component	K03116 sec-independent protein translocase protein TatA
peak24601	scaffold515	248673	250360	176	137	72	482	815	667	1.38759	0.00210928	0.0819918	PAU022753.1	mitochondrial uncoupling 5-like	GO:0006839; mitochondrial transport; process GO:0031966; mitochondrial membrane; component	K15104 solute carrier family 25 (mitochondrial oxoglutarate transporter), member 11
peak25178	scaffold543	306370	307800	196	97	66	296	815	667	1.38593	0.00633826	0.128945	PAU023742.1	integrator complex subunit 9-like	GO:0016180; snRNA processing; process GO:0032039; integrator complex; component	K13146 integrator complex subunit 9
peak27578	scaffold76	986391	988345	174	86	97	305	815	667	1.38572	0.00374803	0.107511	PAU028047.1	T-complex 1 subunit delta	GO:0005524; ATP binding; function GO:0006457; protein folding; process GO:0051082; unfolded protein binding; function	K09496 T-complex protein 1 subunit delta
peak24518	scaffold510	106238	107974	145	155	67	428	815	667	1.38292	0.00375955	0.10758	PAU022613.1	pentatricopeptide repeat-containing At5g39710	GO:0000413; protein peptidyl-prolyl isomerization; process GO:0003755; peptidyl-prolyl cis-trans isomerase activity; function GO:0005515; protein binding; function GO:0006457; protein folding; process	K05864 peptidyl-prolyl isomerase D [EC:5.2.1.8]
peak26480	scaffold621	28691	29976	124	102	104	226	815	667	1.38158	0.00702744	0.13469	PAU025975.1	serine threonine- kinase chloroplastic	GO:0004672; protein kinase activity; function GO:0005524; ATP binding; function GO:0006468; protein phosphorylation; process GO:0016772; transferase activity, transferring phosphorus-containing groups; function	K13211 GC-rich sequence DNA-binding factor
peak25173	scaffold543	187159	188562	119	122	83	212	815	667	1.38156	0.00945802	0.149805	PAU023732.1	SENSITIVITY TO RED LIGHT REDUCED 1-like	---	---
peak21454	scaffold35	1219281	1220780	161	65	116	224	815	667	1.38151	0.00871753	0.145909	PAU016213.1	alpha-dioxygenase 1-like	GO:0004601; peroxidase activity; function GO:0006979; response to oxidative stress; process GO:0020037; heme binding; function GO:0055114; oxidation-reduction process; process	K10529 alpha-dioxygenase [EC:1.-.-.-]
peak23703	scaffold457	408444	409925	130	124	79	247	815	667	1.38119	0.00736565	0.137484	PAU020894.1	signal recognition particle receptor subunit alpha-like	GO:0003924; GTPase activity; function GO:0005047; signal recognition particle binding; function GO:0005525; GTP binding; function GO:0005785; signal recognition particle receptor complex; component GO:0006810; transport; process GO:0006886; intracellular protein transport; process	K13431 signal recognition particle receptor subunit alpha
peak24517	scaffold510	89067	90692	164	103	86	300	815	667	1.38116	0.00412827	0.110757	PAU022612.1	cleavage stimulating factor 64	GO:0003676; nucleic acid binding; function	K14407 cleavage stimulation factor subunit 2
peak21366	scaffold35	259785	260887	156	86	107	277	815	667	1.37983	0.0045011	0.113308	PAU016091.1	serine threonine- phosphatase 6 regulatory ankyrin repeat subunit B-like	GO:0005515; protein binding; function GO:0016620; oxidoreductase activity, acting on the aldehyde or oxo group of donors, NAD or NADP as acceptor; function GO:0055114; oxidation-reduction process; process	K00134 glyceraldehyde 3-phosphate dehydrogenase [EC:1.2.1.12]
peak21510	scaffold35	1792984	1794313	96	114	139	363	815	667	1.37965	0.00361944	0.105697	PAU016284.1	mini zinc finger 2-like	---	---
peak24574	scaffold513	213585	214888	103	97	132	254	815	667	1.3779	0.00680862	0.133308	PAU022707.1	probable folate-biopterin transporter 2	GO:0006810; transport; process GO:0016021; integral component of membrane; component	---
peak25143	scaffold54	1339364	1340559	98	124	116	306	815	667	1.37729	0.00491818	0.116304	PAU023675.1	NAD(P)H-quinone oxidoreductase subunit chloroplastic	---	K03686 molecular chaperone DnaJ
peak27634	scaffold78	552093	553292	154	88	95	214	815	667	1.37681	0.00816732	0.142877	PAU028203.1	nuclear pore complex NUP1 isoform X4	---	K03655 ATP-dependent DNA helicase RecG [EC:3.6.4.12]
peak24239	scaffold492	269215	270609	152	87	99	221	815	667	1.3768	0.00760685	0.13928	PAU021899.1	Six-hairpin glycosidase	---	---
peak22113	scaffold377	140800	141652	208	82	82	328	815	667	1.37458	0.00490228	0.116135	PAU017598.1	RING-H2 finger ATL56-like	GO:0005515; protein binding; function GO:0008270; zinc ion binding; function	K19041 E3 ubiquitin-protein ligase RNF38/44 [EC:2.3.2.27]
peak27435	scaffold734	111851	113372	157	107	93	323	815	667	1.37415	0.00336028	0.102721	PAU027756.1	F-box PP2-B10-like	GO:0005515; protein binding; function	K17600 vacuolar protein sorting-associated protein 54
peak22644	scaffold398	354974	356400	158	105	88	289	815	667	1.37388	0.00453611	0.113552	PAU018581.1	eukaryotic translation initiation factor 4G isoform X1	GO:0003723; RNA binding; function GO:0004197; cysteine-type endopeptidase activity; function GO:0005488; binding; function GO:0005515; protein binding; function GO:0006508; proteolysis; process	K03260 translation initiation factor 4G
peak24999	scaffold533	206762	207691	113	81	138	227	815	667	1.37259	0.00867559	0.145909	PAU023462.1	thaumatin	---	K14297 nuclear pore complex protein Nup98-Nup96
peak25087	scaffold54	813366	815329	155	116	117	490	815	667	1.37235	0.000983522	0.0586761	PAU023612.1	basic 7S globulin-like	GO:0004190; aspartic-type endopeptidase activity; function GO:0006508; proteolysis; process	---
peak28188	scaffold84	575312	576892	147	84	108	225	815	667	1.37211	0.00739378	0.137575	PAU029188.1	exosome component 10 isoform X2	GO:0003676; nucleic acid binding; function GO:0003723; RNA binding; function GO:0006139; nucleobase-containing compound metabolic process; process GO:0008408; 3'-5' exonuclease activity; function	K18740 exonuclease 3'-5' domain-containing protein 1
peak20837	scaffold323	297923	299548	163	82	107	272	815	667	1.37116	0.00520248	0.1188	PAU015032.1	tripeptidyl-peptidase 2 isoform X1	GO:0004252; serine-type endopeptidase activity; function GO:0006508; proteolysis; process	K01280 tripeptidyl-peptidase II [EC:3.4.14.10]
peak21655	scaffold358	389396	391025	184	88	88	292	815	667	1.37056	0.00503	0.117159	PAU016604.2	plant intracellular Ras-group-related LRR 6	GO:0005515; protein binding; function	K19613 leucine-rich repeat protein SHOC2
peak1659	scaffold124	383726	384879	63	60	62	156	461	346	1.36933	0.00919762	0.147553	PAU003335.1	---	---	---
peak28739	scaffold92	590358	591638	160	111	83	297	815	667	1.36653	0.00477869	0.115307	PAU030246.1	DETOXIFICATION 35-like	GO:0006855; drug transmembrane transport; process GO:0015238; drug transmembrane transporter activity; function GO:0015297; antiporter activity; function GO:0016020; membrane; component GO:0055085; transmembrane transport; process	K03327 multidrug resistance protein, MATE family
peak24331	scaffold499	350093	351270	173	94	77	220	815	667	1.3665	0.0094852	0.149829	PAU022098.1	multidrug resistance	GO:0005524; ATP binding; function GO:0016887; ATPase activity; function	K05658 ATP-binding cassette, subfamily B (MDR/TAP), member 1 [EC:3.6.3.44]
peak18789	scaffold260	419397	420529	67	86	97	244	603	471	1.36583	0.00700644	0.13456	PAU011483.1	uncharacterized protein LOC105164948	---	---
peak24011	scaffold478	37457	38799	162	87	97	238	815	667	1.36538	0.00711771	0.135458	PAU021460.1	cytochrome c oxidase subunit 6b-2	GO:0004129; cytochrome-c oxidase activity; function GO:0005739; mitochondrion; component	K02267 cytochrome c oxidase subunit 6b
peak25900	scaffold599	182919	184174	112	94	131	253	815	667	1.36511	0.0068456	0.133586	PAU025034.1	glycine-rich cell wall structural 1-like	---	---
peak23341	scaffold43	621678	623175	178	74	121	352	815	667	1.36498	0.00339506	0.103181	PAU020106.1	diphthamide biosynthesis 2	GO:0017183; peptidyl-diphthamide biosynthetic process from peptidyl-histidine; process	K17866 diphthamide biosynthesis protein 2
peak22880	scaffold41	1035467	1036879	179	79	91	227	815	667	1.3635	0.00883324	0.146388	PAU019231.1	two-component response regulator-like APRR5	GO:0000160; phosphorelay signal transduction system; process GO:0005515; protein binding; function	K12130 pseudo-response regulator 5
peak21731	scaffold362	47757	49230	166	118	84	362	815	667	1.36264	0.00320384	0.0996458	PAU016777.1	ferredoxin- chloroplastic	GO:0009055; electron carrier activity; function GO:0022900; electron transport chain; process GO:0051536; iron-sulfur cluster binding; function GO:0051537; 2 iron, 2 sulfur cluster binding; function	K02639 ferredoxin
peak24971	scaffold53	1521579	1523012	145	85	108	210	815	667	1.36095	0.00903677	0.14674	PAU023402.1	LRR receptor-like serine threonine- kinase RCH1	GO:0004672; protein kinase activity; function GO:0005515; protein binding; function GO:0005524; ATP binding; function GO:0006468; protein phosphorylation; process GO:0016772; transferase activity, transferring phosphorus-containing groups; function	K17422 large subunit ribosomal protein L41
peak27636	scaffold78	935773	937608	184	81	97	286	815	667	1.36013	0.00551338	0.121324	PAU028211.1	WD repeat-containing 11 isoform X1	GO:0005515; protein binding; function	---
peak28555	scaffold9	168320	170043	165	90	100	275	815	667	1.35855	0.00533138	0.119679	PAU029892.1	peptidyl-prolyl cis-trans isomerase CYP19-3	GO:0000413; protein peptidyl-prolyl isomerization; process GO:0003755; peptidyl-prolyl cis-trans isomerase activity; function GO:0006457; protein folding; process	K01802 peptidylprolyl isomerase [EC:5.2.1.8]
peak23635	scaffold450	373587	374963	194	82	83	255	815	667	1.35648	0.00819688	0.143077	PAU020681.1	uncharacterized protein LOC105179144	---	---
peak26362	scaffold617	137844	139202	158	92	104	276	815	667	1.35596	0.00514901	0.118253	PAU025788.3	thioredoxin domain-containing PLP3B-like	GO:0045454; cell redox homeostasis; process	K02995 small subunit ribosomal protein S8e
peak28865	scaffold94	641688	642709	195	109	89	444	815	667	1.35559	0.00206742	0.0813036	PAU030524.1	phosphoserine aminotransferase chloroplastic-like	GO:0004648; O-phospho-L-serine:2-oxoglutarate aminotransferase activity; function GO:0006564; L-serine biosynthetic process; process GO:0008152; metabolic process; process	K00831 phosphoserine aminotransferase [EC:2.6.1.52]
peak24359	scaffold503	17832	19147	198	94	74	291	815	667	1.35445	0.00691045	0.134176	PAU022308.1	SUPPRESSOR OF MAX2 1	GO:0019538; protein metabolic process; process	K03695 ATP-dependent Clp protease ATP-binding subunit ClpB
peak24149	scaffold489	102705	104269	121	112	110	271	815	667	1.35412	0.00578046	0.1244	PAU021736.1	vinorine synthase-like	GO:0016747; transferase activity, transferring acyl groups other than amino-acyl groups; function	K13065 shikimate O-hydroxycinnamoyltransferase [EC:2.3.1.133]
peak16013	scaffold171	226597	227546	134	65	65	247	565	473	1.35407	0.00575925	0.124208	PAU006280.1	glycine--tRNA mitochondrial 1-like	GO:0000166; nucleotide binding; function GO:0004812; aminoacyl-tRNA ligase activity; function GO:0004820; glycine-tRNA ligase activity; function GO:0005524; ATP binding; function GO:0005737; cytoplasm; component GO:0006418; tRNA aminoacylation for protein translation; process GO:0006426; glycyl-tRNA aminoacylation; process	K01880 glycyl-tRNA synthetase [EC:6.1.1.14]
peak13665	scaffold110	358283	360000	116	90	75	269	949	283	1.354	0.00920783	0.147553	PAU002001.1	PREDICTED: uncharacterized protein LOC105956617	---	---
peak28560	scaffold9	1030859	1032376	134	118	90	254	815	667	1.35384	0.00706111	0.134898	PAU029910.1	diphthine--ammonia ligase isoform X1	---	K06927 diphthine-ammonia ligase [EC:6.3.1.14]
peak21941	scaffold370	167115	168767	172	95	94	295	815	667	1.35368	0.00475856	0.115307	PAU017323.1	F-box LRR-repeat At1g67190-like	GO:0005515; protein binding; function	---
peak27112	scaffold688	62980	64484	167	80	120	323	815	667	1.35349	0.00392704	0.109021	PAU027082.1	uncharacterized CRM domain-containing chloroplastic	GO:0003723; RNA binding; function	K01148 poly(A)-specific ribonuclease [EC:3.1.13.4]
peak20856	scaffold324	38564	40117	173	93	99	312	815	667	1.35254	0.00418045	0.110757	PAU015069.1	probable galacturonosyltransferase-like 9	GO:0016757; transferase activity, transferring glycosyl groups; function	K13648 alpha-1,4-galacturonosyltransferase [EC:2.4.1.43]
peak23587	scaffold449	37364	38615	104	106	125	244	815	667	1.35234	0.00829527	0.143504	PAU020579.1	mannan endo-1,4-beta-mannosidase 9	---	K19355 mannan endo-1,4-beta-mannosidase [EC:3.2.1.78]
peak26249	scaffold602	252443	253876	155	108	100	328	815	667	1.35024	0.00350182	0.104255	PAU025563.1	TONSOKU isoform X1	GO:0005515; protein binding; function	K09257 NF-kappa-B inhibitor-like protein 2
peak24343	scaffold50	1177000	1178233	134	119	85	229	815	667	1.34948	0.00917276	0.147553	PAU022262.1	PHD finger domain-containing	---	---
peak24959	scaffold53	1210268	1211676	166	69	115	225	815	667	1.34909	0.00978167	0.151178	PAU023362.1	2-oxoisovalerate dehydrogenase subunit alpha mitochondrial-like isoform X1	GO:0008152; metabolic process; process GO:0016624; oxidoreductase activity, acting on the aldehyde or oxo group of donors, disulfide as acceptor; function	K00166 2-oxoisovalerate dehydrogenase E1 component alpha subunit [EC:1.2.4.4]
peak21633	scaffold358	70195	71412	145	96	119	315	815	667	1.34835	0.00384167	0.108763	PAU016567.2	Nucleic acid-binding	---	K07466 replication factor A1
peak23722	scaffold458	224827	226369	138	96	135	369	815	667	1.34821	0.00280482	0.0930913	PAU020915.2	uncharacterized GTP-binding -like	---	---
peak27137	scaffold690	51433	52457	137	91	120	259	815	667	1.34772	0.00628355	0.128657	PAU027129.1	LOW QUALITY PROTEIN: uncharacterized protein LOC105173623	---	---
peak24325	scaffold499	290403	291851	187	102	80	315	815	667	1.34715	0.00526853	0.11956	PAU022088.1	ALBINO3 chloroplastic	GO:0016021; integral component of membrane; component GO:0051205; protein insertion into membrane; process	K03217 YidC/Oxa1 family membrane protein insertase
peak22733	scaffold401	164990	166541	122	124	89	226	815	667	1.34576	0.0099593	0.151876	PAU018824.2	F-box kelch-repeat At1g22040	GO:0005515; protein binding; function	K10443 kelch-like protein 2/3
peak20852	scaffold323	543306	544791	151	89	105	223	815	667	1.34474	0.00873207	0.145909	PAU015060.1	uncharacterized membrane	---	---
peak22278	scaffold384	415896	417673	166	110	114	447	815	667	1.34381	0.00157672	0.0710623	PAU017908.2	pyridoxine pyridoxamine 5 -phosphate oxidase chloroplastic	GO:0004733; pyridoxamine-phosphate oxidase activity; function GO:0008615; pyridoxine biosynthetic process; process GO:0009058; biosynthetic process; process GO:0010181; FMN binding; function GO:0016491; oxidoreductase activity; function GO:0016779; nucleotidyltransferase activity; function GO:0055114; oxidation-reduction process; process	K00275 pyridoxamine 5'-phosphate oxidase [EC:1.4.3.5]; K17759 NAD(P)H-hydrate epimerase [EC:5.1.99.6]
peak22139	scaffold378	242272	243724	167	77	111	248	815	667	1.34377	0.00779495	0.140788	PAU017652.1	probable histone chaperone ASF1A	GO:0005634; nucleus; component GO:0006333; chromatin assembly or disassembly; process	K10753 histone chaperone ASF1
peak16148	scaffold175	456636	457901	146	123	122	312	1182	550	1.34227	0.00476922	0.115307	PAU006515.2	phosphatidylinositol 4-kinase beta 1-like	GO:0005488; binding; function GO:0016772; transferase activity, transferring phosphorus-containing groups; function GO:0016773; phosphotransferase activity, alcohol group as acceptor; function	K00888 phosphatidylinositol 4-kinase [EC:2.7.1.67]
peak26429	scaffold62	769441	770881	155	105	107	336	815	667	1.34134	0.00343172	0.103646	PAU025892.1	auxin-induced 6B-like	---	K14488 SAUR family protein
peak24355	scaffold500	335419	336964	166	77	110	236	815	667	1.34127	0.00867643	0.145909	PAU022294.1	DNA gyrase subunit chloroplastic mitochondrial	GO:0003677; DNA binding; function GO:0003916; DNA topoisomerase activity; function GO:0003918; DNA topoisomerase type II (ATP-hydrolyzing) activity; function GO:0005524; ATP binding; function GO:0005694; chromosome; component GO:0006265; DNA topological change; process	K02469 DNA gyrase subunit A [EC:5.99.1.3]
peak26431	scaffold62	810002	810963	167	85	97	218	815	667	1.34049	0.00978649	0.151178	PAU025894.1	5 -3 exoribonuclease 3-like isoform X1	GO:0003676; nucleic acid binding; function GO:0004527; exonuclease activity; function GO:0004534; 5'-3' exoribonuclease activity; function GO:0005634; nucleus; component GO:0006139; nucleobase-containing compound metabolic process; process GO:0008270; zinc ion binding; function	K12619 5'-3' exoribonuclease 2 [EC:3.1.13.-]
peak28744	scaffold92	700165	701493	155	105	103	314	815	667	1.34004	0.00417045	0.110757	PAU030259.1	Transport SEC31	---	---
peak18185	scaffold239	11232	12812	246	114	105	505	822	865	1.33896	0.00126502	0.0643901	PAU010393.1	kinesin-like calmodulin-binding	GO:0005856; cytoskeleton; component	K10359 myosin VII
peak25569	scaffold570	285408	286821	153	134	68	289	815	667	1.33773	0.00830182	0.143532	PAU024427.1	palmitoyl- thioesterase 1 isoform X2	GO:0002084; protein depalmitoylation; process GO:0008474; palmitoyl-(protein) hydrolase activity; function GO:0098599; palmitoyl hydrolase activity; function	K01074 palmitoyl-protein thioesterase [EC:3.1.2.22]
peak22277	scaffold384	390537	391946	142	102	115	302	815	667	1.33613	0.00451382	0.113308	PAU017904.1	DNA (cytosine-5)-methyltransferase 1B-like	---	K00558 DNA (cytosine-5)-methyltransferase 1 [EC:2.1.1.37]
peak26057	scaffold6	1933615	1935046	148	90	121	287	815	667	1.33486	0.00532321	0.119679	PAU025272.1	pectinesterase 3	GO:0004857; enzyme inhibitor activity; function GO:0005618; cell wall; component GO:0030599; pectinesterase activity; function GO:0042545; cell wall modification; process	K01051 pectinesterase [EC:3.1.1.11]
peak20955	scaffold327	288693	290287	153	98	97	229	815	667	1.33416	0.00885542	0.146441	PAU015227.1	DETOXIFICATION chloroplastic isoform X1	GO:0006855; drug transmembrane transport; process GO:0015238; drug transmembrane transporter activity; function GO:0015297; antiporter activity; function GO:0016020; membrane; component GO:0055085; transmembrane transport; process	K13473 chitin elicitor-binding protein
peak26698	scaffold631	109463	110537	130	73	146	245	815	667	1.3331	0.00975639	0.151178	PAU026319.1	CBS domain-containing CBSX5-like	---	---
peak24525	scaffold510	187980	189531	135	108	106	257	815	667	1.33147	0.00694039	0.134176	PAU022623.1	EKC KEOPS complex subunit Tprkb	---	K15901 EKC/KEOPS complex subunit CGI121/TPRKB
peak25295	scaffold55	1468304	1469613	131	114	123	361	815	667	1.33137	0.00325529	0.100613	PAU023941.1	flavonol synthase flavanone 3-hydroxylase-like	GO:0005506; iron ion binding; function GO:0016491; oxidoreductase activity; function GO:0016706; oxidoreductase activity, acting on paired donors, with incorporation or reduction of molecular oxygen, 2-oxoglutarate as one donor, and incorporation of one atom each of oxygen into both donors; function GO:0055114; oxidation-reduction process; process	K05278 flavonol synthase [EC:1.14.11.23]
peak24493	scaffold51	1269798	1271039	177	108	115	466	815	667	1.32967	0.0015693	0.0708376	PAU022566.1	cytochrome P450 84A1-like	GO:0005506; iron ion binding; function GO:0016705; oxidoreductase activity, acting on paired donors, with incorporation or reduction of molecular oxygen; function GO:0020037; heme binding; function GO:0055114; oxidation-reduction process; process	K09755 ferulate-5-hydroxylase [EC:1.14.-.-]
peak27380	scaffold72	1351992	1353572	183	96	87	280	815	667	1.32966	0.00688599	0.134104	PAU027610.1	serine hydroxymethyltransferase chloroplastic-like	GO:0004372; glycine hydroxymethyltransferase activity; function GO:0006544; glycine metabolic process; process GO:0006563; L-serine metabolic process; process GO:0030170; pyridoxal phosphate binding; function	K00600 glycine hydroxymethyltransferase [EC:2.1.2.1]
peak21829	scaffold368	71714	73256	168	118	79	300	815	667	1.32616	0.00639181	0.128945	PAU016958.1	transcription factor bHLH47-like	GO:0046983; protein dimerization activity; function	---
peak24164	scaffold49	173422	174883	202	84	85	272	815	667	1.32544	0.00870984	0.145909	PAU021757.1	telomere repeat-binding factor 4	GO:0000786; nucleosome; component GO:0003677; DNA binding; function GO:0003682; chromatin binding; function GO:0005634; nucleus; component GO:0006334; nucleosome assembly; process	K09422 myb proto-oncogene protein, plant
peak27381	scaffold72	1357303	1359133	113	112	122	266	815	667	1.32461	0.00749826	0.138467	PAU027611.1	PITH domain-containing 1	---	---
peak21578	scaffold356	208953	210329	164	92	106	273	815	667	1.32452	0.00641669	0.128977	PAU016462.2	ORANGE- chloroplastic	---	---
peak22663	scaffold399	210832	212530	166	116	93	349	815	667	1.32394	0.00398351	0.109656	PAU018620.4	casein kinase II subunit beta-4	GO:0005956; protein kinase CK2 complex; component GO:0019887; protein kinase regulator activity; function	K03115 casein kinase II subunit beta
peak25124	scaffold54	1146985	1148313	170	103	112	385	815	667	1.32167	0.00279793	0.0930814	PAU023645.1	histone H2AX-like	GO:0000786; nucleosome; component GO:0003677; DNA binding; function GO:0005634; nucleus; component GO:0046982; protein heterodimerization activity; function	K11251 histone H2A
peak23701	scaffold457	330203	331365	134	122	110	339	815	667	1.3208	0.00413615	0.110757	PAU020888.1	UPF0057 membrane At2g24040	GO:0016021; integral component of membrane; component	---
peak21981	scaffold371	212878	214332	143	101	119	301	815	667	1.31976	0.00501075	0.116825	PAU017381.1	acetylornithine mitochondrial	GO:0008483; transaminase activity; function GO:0030170; pyridoxal phosphate binding; function	K00818 acetylornithine aminotransferase [EC:2.6.1.11]
peak27584	scaffold762	85106	87138	138	148	106	477	815	667	1.31882	0.00223246	0.0840252	PAU028070.1	DNA-directed RNA polymerases II and V subunit 8A-like	GO:0006351; transcription, DNA-templated; process	K03016 DNA-directed RNA polymerases I, II, and III subunit RPABC3
peak22704	scaffold400	77167	78394	188	105	75	276	815	667	1.31832	0.00883406	0.146388	PAU018764.1	hypothetical protein A4A49_36404	---	---
peak21814	scaffold367	178314	179441	182	85	115	341	815	667	1.31724	0.00437389	0.112286	PAU016934.1	psbQ chloroplastic	GO:0005509; calcium ion binding; function GO:0009523; photosystem II; component GO:0009654; photosystem II oxygen evolving complex; component GO:0015979; photosynthesis; process GO:0019898; extrinsic component of membrane; component	K08901 photosystem II oxygen-evolving enhancer protein 3
peak27367	scaffold72	1107453	1109167	147	127	79	257	815	667	1.31665	0.00951248	0.149885	PAU027575.1	probable magnesium transporter NIPA9	GO:0015095; magnesium ion transmembrane transporter activity; function GO:0015693; magnesium ion transport; process GO:0016021; integral component of membrane; component	---
peak28156	scaffold84	35702	37329	153	127	92	345	815	667	1.31617	0.00448302	0.113264	PAU029113.1	peroxisome biogenesis factor 10	GO:0003723; RNA binding; function GO:0003735; structural constituent of ribosome; function GO:0005840; ribosome; component GO:0006412; translation; process GO:0015935; small ribosomal subunit; component	K13346 peroxin-10
peak28699	scaffold91	1126609	1128235	155	105	118	360	815	667	1.31552	0.00335657	0.102721	PAU030143.1	WD repeat-containing 89 homolog	GO:0005515; protein binding; function	K14963 COMPASS component SWD3
peak24221	scaffold492	19560	20641	180	107	85	302	815	667	1.31471	0.00638428	0.128945	PAU021866.1	polyadenylate-binding 8-like	GO:0003676; nucleic acid binding; function GO:0003723; RNA binding; function	K13126 polyadenylate-binding protein
peak27796	scaffold8	1296049	1297355	137	77	153	307	815	667	1.31343	0.00684462	0.133586	PAU028505.2	UDP-glycosyltransferase 86A1-like	GO:0008152; metabolic process; process GO:0016758; transferase activity, transferring hexosyl groups; function	K13692 UDP-glucose:(indol-3-yl)acetate beta-D-glucosyltransferase [EC:2.4.1.121]
peak24123	scaffold484	357375	358839	181	100	86	270	815	667	1.31311	0.0081094	0.142694	PAU021685.1	probable WRKY transcription factor 4	GO:0003700; sequence-specific DNA binding transcription factor activity; function GO:0006355; regulation of transcription, DNA-templated; process GO:0043565; sequence-specific DNA binding; function	K08819 cyclin-dependent kinase 12/13 [EC:2.7.11.22 2.7.11.23]
peak18663	scaffold26	80156	81721	197	104	117	299	1002	717	1.31232	0.00516654	0.118444	PAU011268.1	ferredoxin- chloroplastic	GO:0009055; electron carrier activity; function GO:0022900; electron transport chain; process GO:0051536; iron-sulfur cluster binding; function GO:0051537; 2 iron, 2 sulfur cluster binding; function	K02639 ferredoxin
peak25216	scaffold549	30337	31906	156	106	107	310	815	667	1.31197	0.0049321	0.116368	PAU023819.1	NADPH:quinone oxidoreductase	GO:0016491; oxidoreductase activity; function	K13436 pto-interacting protein 1 [EC:2.7.11.1]
peak25743	scaffold584	171561	172981	134	147	78	305	815	667	1.31012	0.00855413	0.145247	PAU024736.1	benzyl alcohol O-benzoyltransferase-like	GO:0016747; transferase activity, transferring acyl groups other than amino-acyl groups; function	K18858 (Z)-3-hexen-1-ol acetyltransferase [EC:2.3.1.195]
peak3048	scaffold180	422005	422969	68	51	78	215	430	326	1.30783	0.00795054	0.141708	PAU007040.1	transcription factor GTE10	GO:0005515; protein binding; function	K11724 bromodomain testis-specific protein
peak27670	scaffold79	1126043	1127697	156	105	103	279	815	667	1.30739	0.00656581	0.130309	PAU028299.1	actin-depolymerizing factor 1 isoform X2	GO:0003779; actin binding; function GO:0005622; intracellular; component GO:0015629; actin cytoskeleton; component GO:0030042; actin filament depolymerization; process	K05765 cofilin
peak23309	scaffold428	7561	9177	152	121	99	330	815	667	1.30565	0.00489151	0.116071	PAU020044.1	polynucleotide 5 -hydroxyl-kinase NOL9	---	K06947 polynucleotide 5'-hydroxyl-kinase GRC3/NOL9 [EC:2.7.1.-]
peak27373	scaffold72	1247098	1248681	173	98	105	313	815	667	1.30477	0.00529968	0.11956	PAU027597.1	serine threonine- kinase EDR1	GO:0004672; protein kinase activity; function GO:0005524; ATP binding; function GO:0006468; protein phosphorylation; process GO:0016772; transferase activity, transferring phosphorus-containing groups; function	K04424 sterile alpha motif and leucine zipper containing kinase AZK [EC:2.7.11.25]
peak25168	scaffold54	1586479	1587999	163	131	89	376	815	667	1.304	0.00424574	0.111486	PAU023711.3	probable U6 snRNA-associated Sm LSm4	---	K12623 U6 snRNA-associated Sm-like protein LSm4
peak25526	scaffold568	271786	272974	144	117	127	414	815	667	1.30381	0.00266356	0.0912349	PAU024340.1	histone-lysine N-methyltransferase ASHR3	GO:0005515; protein binding; function GO:0005634; nucleus; component GO:0008270; zinc ion binding; function GO:0018024; histone-lysine N-methyltransferase activity; function	K11423 histone-lysine N-methyltransferase SETD2 [EC:2.1.1.43]
peak27572	scaffold76	368001	369437	147	92	122	262	815	667	1.30318	0.00776911	0.14067	PAU028027.1	B3 domain-containing Os01g0905400 isoform X1	GO:0003677; DNA binding; function	K09142 uncharacterized protein
peak25430	scaffold562	1426	2547	203	77	97	270	815	667	1.30239	0.00976747	0.151178	PAU024192.1	subtilisin-like protease	GO:0004252; serine-type endopeptidase activity; function GO:0006508; proteolysis; process	K18443 golgi-specific brefeldin A-resistance guanine nucleotide exchange factor 1
peak24596	scaffold515	117251	118986	178	108	99	354	815	667	1.30172	0.00424655	0.111486	PAU022746.1	ATP-dependent 6-phosphofructokinase chloroplastic-like	GO:0003872; 6-phosphofructokinase activity; function GO:0006002; fructose 6-phosphate metabolic process; process GO:0006096; glycolytic process; process	K00850 6-phosphofructokinase 1 [EC:2.7.1.11]
peak21583	scaffold356	337488	339154	182	112	77	281	815	667	1.30087	0.00881922	0.146388	PAU016477.1	ATP-dependent 6-phosphofructokinase chloroplastic	GO:0003872; 6-phosphofructokinase activity; function GO:0006002; fructose 6-phosphate metabolic process; process GO:0006096; glycolytic process; process	K00850 6-phosphofructokinase 1 [EC:2.7.1.11]
peak23166	scaffold420	23941	25021	185	116	80	329	815	667	1.30038	0.00642731	0.128977	PAU019796.1	mitochondrial pyruvate carrier 4	GO:0005743; mitochondrial inner membrane; component GO:0006850; mitochondrial pyruvate transport; process	---
peak27206	scaffold70	1159648	1161116	198	91	89	284	815	667	1.29874	0.00843583	0.144761	PAU027261.1	hypothetical protein A4A49_15412	---	---
peak21543	scaffold354	81569	83076	216	79	91	297	815	667	1.29871	0.00905427	0.146861	PAU016356.1	peptide methionine sulfoxide reductase A1-like	GO:0006979; response to oxidative stress; process GO:0008113; peptide-methionine (S)-S-oxide reductase activity; function GO:0016671; oxidoreductase activity, acting on a sulfur group of donors, disulfide as acceptor; function GO:0030091; protein repair; process GO:0055114; oxidation-reduction process; process	K07304 peptide-methionine (S)-S-oxide reductase [EC:1.8.4.11]
peak25645	scaffold577	10037	11923	151	143	92	404	815	667	1.29866	0.00404264	0.110382	PAU024563.1	probable phosphatase 2C 25	GO:0003824; catalytic activity; function GO:0004722; protein serine/threonine phosphatase activity; function GO:0006470; protein dephosphorylation; process	K17506 protein phosphatase 1L [EC:3.1.3.16]
peak24602	scaffold515	275853	277047	161	118	98	334	815	667	1.29804	0.00497116	0.116722	PAU022754.1	mitochondrial uncoupling 5-like	---	K15104 solute carrier family 25 (mitochondrial oxoglutarate transporter), member 11
peak24124	scaffold484	362993	364457	201	101	79	298	815	667	1.29624	0.0085623	0.145247	PAU021686.1	eukaryotic translation initiation factor 5A-2	GO:0003723; RNA binding; function GO:0003746; translation elongation factor activity; function GO:0006452; translational frameshifting; process GO:0043022; ribosome binding; function GO:0045901; positive regulation of translational elongation; process GO:0045905; positive regulation of translational termination; process	K02180 cell cycle arrest protein BUB3
peak24027	scaffold48	89959	91111	141	146	86	349	815	667	1.29594	0.00625633	0.128548	PAU021510.1	hypothetical protein F511_43696, partial	---	K03768 peptidyl-prolyl cis-trans isomerase B (cyclophilin B) [EC:5.2.1.8]
peak16907	scaffold192	626774	628485	196	121	135	375	1073	737	1.29578	0.00224462	0.0840252	PAU007801.1	mitochondrial dicarboxylate tricarboxylate transporter DTC	---	K15104 solute carrier family 25 (mitochondrial oxoglutarate transporter), member 11
peak20859	scaffold324	83099	84401	168	101	127	407	815	667	1.29466	0.00287826	0.0944763	PAU015076.1	vegetative incompatibility HET-E-1-like	GO:0005515; protein binding; function	K16794 platelet-activating factor acetylhydrolase IB subunit alpha
peak24181	scaffold49	722256	723484	156	105	134	417	815	667	1.29436	0.0027143	0.0920255	PAU021788.1	transmembrane 9 superfamily member 7-like	GO:0016021; integral component of membrane; component	K17086 transmembrane 9 superfamily member 2/4
peak24216	scaffold490	12806	14200	164	99	104	264	815	667	1.29228	0.00807301	0.142508	PAU021851.1	SAC3 family C isoform X1	---	K19023 AP-5 complex subunit mu-1
peak25470	scaffold565	82833	84473	145	84	134	257	815	667	1.29224	0.00920557	0.147553	PAU024250.3	NEOXANTHIN-DEFICIENT 1	---	---
peak27382	scaffold72	1360657	1362293	168	106	93	263	815	667	1.29196	0.00869587	0.145909	PAU027612.1	uncharacterized protein LOC105164689	GO:0045739; positive regulation of DNA repair; process GO:0070531; BRCA1-A complex; component GO:0070552; BRISC complex; component	---
peak22660	scaffold399	181036	182672	156	102	109	274	815	667	1.29189	0.0073596	0.137484	PAU018617.1	eukaryotic translation initiation factor 4G isoform X1	GO:0003723; RNA binding; function GO:0004197; cysteine-type endopeptidase activity; function GO:0005488; binding; function GO:0005515; protein binding; function GO:0006508; proteolysis; process	K03260 translation initiation factor 4G
peak21218	scaffold344	387157	388668	167	98	113	314	815	667	1.29185	0.00552561	0.121326	PAU015859.1	Methionyl-tRNA synthetase	---	---
peak23191	scaffold422	54113	55955	178	98	105	316	815	667	1.29127	0.00565942	0.123216	PAU019856.1	probable glycosyltransferase At3g07620 isoform X1	---	K18789 xylogalacturonan beta-1,3-xylosyltransferase [EC:2.4.2.41]
peak25188	scaffold545	297205	298518	209	120	96	511	815	667	1.2912	0.00207795	0.0813036	PAU023760.1	probable acyl-activating enzyme 6	GO:0003824; catalytic activity; function GO:0008152; metabolic process; process	K00666 fatty-acyl-CoA synthase [EC:6.2.1.-]
peak21950	scaffold370	296935	298545	147	108	107	261	815	667	1.2906	0.00822661	0.143252	PAU017340.1	heterogeneous nuclear ribonucleo R	GO:0003676; nucleic acid binding; function	K13161 heterogeneous nuclear ribonucleoprotein R
peak28174	scaffold84	375465	377029	174	113	107	391	815	667	1.28992	0.00341079	0.103335	PAU029162.1	G-box-binding factor-like	---	K07441 beta-1,4-N-acetylglucosaminyltransferase [EC:2.4.1.141]
peak24915	scaffold53	541773	543235	152	101	115	276	815	667	1.28612	0.00729488	0.1369	PAU023285.1	PREDICTED: uncharacterized protein LOC105974362 isoform X1	GO:0005634; nucleus; component GO:0006281; DNA repair; process GO:0007049; cell cycle; process	K10754 replication factor C subunit 1
peak27117	scaffold688	122158	123684	154	130	123	481	815	667	1.28611	0.00196367	0.0794071	PAU027087.1	glutamate receptor -like	---	---
peak21732	scaffold362	60488	61842	181	77	123	295	815	667	1.28607	0.00789368	0.141653	PAU016778.1	transmembrane 9 superfamily member 1	GO:0016021; integral component of membrane; component	K17087 transmembrane 9 superfamily member 3
peak23176	scaffold420	333321	334740	186	117	107	453	815	667	1.28538	0.00247305	0.0882387	PAU019829.1	fasciclin-like arabinogalactan 19	---	---
peak12436	scaffold1	2207538	2208883	216	95	145	272	971	873	1.28475	0.00770496	0.140119	PAU000094.1	translation factor sui1	GO:0003743; translation initiation factor activity; function GO:0006413; translational initiation; process	K03113 translation initiation factor 1
peak26961	scaffold664	175797	177432	152	130	89	302	815	667	1.28242	0.00760793	0.13928	PAU026791.1	B3 domain-containing At5g58280	GO:0003677; DNA binding; function	---
peak26114	scaffold60	138516	139581	117	132	133	395	815	667	1.28228	0.00439066	0.112431	PAU025340.1	BON1-associated 2	GO:0005515; protein binding; function	---
peak27375	scaffold72	1262075	1263530	162	102	104	259	815	667	1.28052	0.00899671	0.14645	PAU027599.1	calcineurin B 10 isoform X2	GO:0005509; calcium ion binding; function	K06268 serine/threonine-protein phosphatase 2B regulatory subunit
peak22848	scaffold409	131431	133145	174	109	96	301	815	667	1.27839	0.00705081	0.134871	PAU019049.1	chaperone chloroplastic isoform X2	GO:0005524; ATP binding; function GO:0019538; protein metabolic process; process	K03696 ATP-dependent Clp protease ATP-binding subunit ClpC
peak24873	scaffold529	120500	122154	157	107	103	258	815	667	1.27685	0.00925062	0.147791	PAU023206.3	chromatin modification-related EAF1 B-like isoform X1	GO:0003682; chromatin binding; function	K11320 E1A-binding protein p400 [EC:3.6.4.-]
peak24119	scaffold484	302894	304393	176	110	100	330	815	667	1.27542	0.00573607	0.123883	PAU021678.1	pentatricopeptide repeat-containing At1g01970	---	K17964 leucine-rich PPR motif-containing protein, mitochondrial
peak23618	scaffold450	78813	80622	168	99	116	318	815	667	1.27526	0.00590056	0.125673	PAU020649.3	CSC1 At1g32090	GO:0016020; membrane; component	K15601 lysine-specific demethylase 3 [EC:1.14.11.-]
peak28194	scaffold84	686719	687915	156	111	101	263	815	667	1.27418	0.00919603	0.147553	PAU029198.1	uncharacterized protein LOC105164707	GO:0005515; protein binding; function	K17613 calcineurin-binding protein cabin-1
peak21254	scaffold345	490973	492256	117	151	96	306	815	667	1.27283	0.00988438	0.151413	PAU015925.1	serine threonine- kinase HT1-like	GO:0004672; protein kinase activity; function GO:0005524; ATP binding; function GO:0006468; protein phosphorylation; process GO:0016772; transferase activity, transferring phosphorus-containing groups; function	K17535 serine/threonine-protein kinase TNNI3K [EC:2.7.11.1]
peak27324	scaffold72	473228	474745	148	145	92	371	815	667	1.27274	0.00568247	0.123374	PAU027499.1	PREDICTED: uncharacterized protein LOC105977037	GO:0008375; acetylglucosaminyltransferase activity; function GO:0016020; membrane; component	K12471 epsin
peak22841	scaffold409	416	2171	157	126	91	297	815	667	1.27232	0.00804787	0.142411	PAU019034.1	glycine--tRNA mitochondrial 1-like	GO:0000166; nucleotide binding; function GO:0004812; aminoacyl-tRNA ligase activity; function GO:0004820; glycine-tRNA ligase activity; function GO:0005524; ATP binding; function GO:0005737; cytoplasm; component GO:0006418; tRNA aminoacylation for protein translation; process GO:0006426; glycyl-tRNA aminoacylation; process	K01880 glycyl-tRNA synthetase [EC:6.1.1.14]
peak26292	scaffold609	227915	229530	174	123	99	384	815	667	1.27227	0.00427967	0.111586	PAU025637.1	serine threonine- kinase OXI1-like	GO:0004672; protein kinase activity; function GO:0004674; protein serine/threonine kinase activity; function GO:0005524; ATP binding; function GO:0006468; protein phosphorylation; process GO:0016772; transferase activity, transferring phosphorus-containing groups; function	K08282 non-specific serine/threonine protein kinase [EC:2.7.11.1]
peak25275	scaffold55	943277	945096	173	128	104	431	815	667	1.27183	0.00316873	0.0990951	PAU023913.1	Clathrin heavy chain 1	GO:0005198; structural molecule activity; function GO:0005488; binding; function GO:0006886; intracellular protein transport; process GO:0016192; vesicle-mediated transport; process GO:0030130; clathrin coat of trans-Golgi network vesicle; component GO:0030132; clathrin coat of coated pit; component	K04646 clathrin heavy chain
peak22853	scaffold409	287554	289573	194	92	108	335	815	667	1.27148	0.0060792	0.127386	PAU019065.2	probable folate-biopterin transporter 3	GO:0006810; transport; process GO:0016021; integral component of membrane; component	---
peak27954	scaffold8	3152605	3153860	156	132	104	386	815	667	1.27003	0.00432105	0.111829	PAU028748.1	steroid 5-alpha-reductase DET2	GO:0003865; 3-oxo-5-alpha-steroid 4-dehydrogenase activity; function GO:0005737; cytoplasm; component GO:0006629; lipid metabolic process; process GO:0008202; steroid metabolic process; process GO:0016020; membrane; component GO:0016021; integral component of membrane; component GO:0016627; oxidoreductase activity, acting on the CH-CH group of donors; function GO:0055114; oxidation-reduction proc…	K09591 steroid 5-alpha-reductase [EC:1.3.1.22]
peak21122	scaffold339	10255	11611	143	111	126	330	815	667	1.26954	0.00561374	0.122675	PAU015592.1	D -box ATP-dependent RNA helicase D 14	GO:0003676; nucleic acid binding; function GO:0005524; ATP binding; function	K18663 activating signal cointegrator complex subunit 3 [EC:3.6.4.12]
peak24342	scaffold50	1077268	1078635	160	106	115	311	815	667	1.26723	0.00639521	0.128945	PAU022260.1	VIN3 1	---	---
peak22175	scaffold38	814	2435	195	120	108	484	815	667	1.26683	0.00236682	0.0857089	PAU017709.1	4-coumarate-- ligase-like 9	GO:0003824; catalytic activity; function GO:0008152; metabolic process; process	K10526 OPC-8:0 CoA ligase 1 [EC:6.2.1.-]
peak22642	scaffold398	307754	309236	171	98	115	308	815	667	1.26607	0.00668757	0.131827	PAU018578.1	pentatricopeptide repeat-containing At5g01110-like	---	K17964 leucine-rich PPR motif-containing protein, mitochondrial
peak26764	scaffold64	815977	818113	156	123	111	366	815	667	1.2656	0.00458885	0.114016	PAU026443.1	T-complex 1 subunit delta	GO:0005524; ATP binding; function GO:0006457; protein folding; process GO:0051082; unfolded protein binding; function	K09496 T-complex protein 1 subunit delta
peak27374	scaffold72	1257343	1258828	160	119	107	340	815	667	1.26545	0.00548996	0.121182	PAU027598.1	uncharacterized protein LOC105176303	---	---
peak25514	scaffold567	286469	287752	136	104	141	333	815	667	1.26484	0.00611869	0.127503	PAU024316.1	uncharacterized protein LOC105173908	---	---
peak26290	scaffold609	204108	205479	204	120	80	376	815	667	1.26213	0.00661628	0.130776	PAU025634.1	cytochrome b561 and DOMON domain-containing At3g25290-like	GO:0016021; integral component of membrane; component	---
peak24163	scaffold49	151900	153372	166	103	107	272	815	667	1.26161	0.00892357	0.146441	PAU021755.2	nuclease HARBI1	---	K14861 nucleolar pre-ribosomal-associated protein 1
peak22062	scaffold375	76660	78628	148	120	136	433	815	667	1.25952	0.00311171	0.0981506	PAU017520.1	uncharacterized ATP-dependent helicase isoform X2	GO:0003676; nucleic acid binding; function GO:0005524; ATP binding; function	K06877 DEAD/DEAH box helicase domain-containing protein
peak23679	scaffold453	396619	398014	171	113	99	301	815	667	1.25762	0.0077214	0.140155	PAU020766.1	importin-5-like	GO:0005488; binding; function	K11498 centromeric protein E
peak26476	scaffold62	1504974	1506833	142	129	125	403	815	667	1.25746	0.0040148	0.110082	PAU025956.1	mutant 10-hydroxygeraniol dehydrogenase	GO:0008270; zinc ion binding; function GO:0016491; oxidoreductase activity; function GO:0055114; oxidation-reduction process; process	K00083 cinnamyl-alcohol dehydrogenase [EC:1.1.1.195]
peak28887	scaffold95	371546	373274	112	131	125	301	815	667	1.25691	0.00927737	0.147844	PAU030581.1	glutamyl-tRNA reductase-binding chloroplastic	GO:0010181; FMN binding; function GO:0016491; oxidoreductase activity; function GO:0055114; oxidation-reduction process; process	---
peak25176	scaffold543	249802	251328	177	114	93	299	815	667	1.25689	0.00838728	0.144409	PAU023737.1	translation initiation factor eIF-2B subunit beta	GO:0044237; cellular metabolic process; process	K03754 translation initiation factor eIF-2B subunit beta
peak27629	scaffold773	60404	61923	155	119	110	325	815	667	1.25663	0.00635053	0.128945	PAU028182.1	SEH1	GO:0005515; protein binding; function	K14299 nucleoporin SEH1
peak19607	scaffold294	371878	373587	175	112	128	305	798	799	1.24987	0.00764579	0.139478	PAU012880.2	B-zip transcription factor	---	K08176 MFS transporter, PHS family, inorganic phosphate transporter
peak23175	scaffold420	330197	331760	167	113	114	348	815	667	1.24921	0.00556785	0.121886	PAU019827.1	WD repeat domain-containing 83	GO:0005515; protein binding; function	K13124 mitogen-activated protein kinase organizer 1
peak15671	scaffold16	33027	34497	187	162	182	349	682	1347	1.24915	0.00965656	0.151178	PAU005627.1	endo-1,4-beta-xylanase A-like	GO:0016798; hydrolase activity, acting on glycosyl bonds; function	---
peak23242	scaffold426	79716	81645	151	116	119	328	815	667	1.24895	0.00635639	0.128945	PAU019955.1	mutant 10-hydroxygeraniol dehydrogenase	GO:0008270; zinc ion binding; function GO:0016491; oxidoreductase activity; function GO:0055114; oxidation-reduction process; process	K00083 cinnamyl-alcohol dehydrogenase [EC:1.1.1.195]
peak21125	scaffold339	144996	146641	160	115	123	375	815	667	1.24867	0.0046648	0.114806	PAU015595.1	LEO1 homolog isoform X2	---	K15177 RNA polymerase-associated protein LEO1
peak28679	scaffold91	939296	940793	179	102	125	386	815	667	1.24845	0.00448618	0.113264	PAU030119.1	U1 small nuclear ribonucleo A	GO:0000398; mRNA splicing, via spliceosome; process GO:0003676; nucleic acid binding; function GO:0017069; snRNA binding; function	K11091 U1 small nuclear ribonucleoprotein A
peak28540	scaffold891	26094	27593	154	108	129	342	815	667	1.24686	0.005781	0.1244	PAU029863.1	eukaryotic translation initiation factor 2 subunit alpha-like	GO:0003676; nucleic acid binding; function	K03237 translation initiation factor 2 subunit 1
peak27219	scaffold702	100648	102197	166	115	110	332	815	667	1.24615	0.00637427	0.128945	PAU027288.1	zinc transporter At3g08650	GO:0016020; membrane; component GO:0030001; metal ion transport; process GO:0046873; metal ion transmembrane transporter activity; function GO:0055085; transmembrane transport; process	K07238 zinc transporter, ZIP family
peak21353	scaffold35	148734	150345	155	130	116	399	815	667	1.24586	0.00431729	0.111829	PAU016074.1	ankyrin-3 isoform X1	GO:0005515; protein binding; function	K06694 26S proteasome non-ATPase regulatory subunit 10
peak24243	scaffold492	339965	341419	156	114	106	270	815	667	1.24579	0.00993588	0.151775	PAU021908.1	WD repeat-containing 55	GO:0005515; protein binding; function	K12598 ATP-dependent RNA helicase DOB1 [EC:3.6.4.13]
peak25646	scaffold577	14595	16187	163	119	109	335	815	667	1.24426	0.00642508	0.128977	PAU024563.1	probable phosphatase 2C 25	GO:0003824; catalytic activity; function GO:0004722; protein serine/threonine phosphatase activity; function GO:0006470; protein dephosphorylation; process	K17506 protein phosphatase 1L [EC:3.1.3.16]
peak24960	scaffold53	1248810	1250664	185	98	109	305	815	667	1.24402	0.00812381	0.142694	PAU023365.1	F-box SKP2A-like	GO:0005515; protein binding; function	K03875 F-box and leucine-rich repeat protein 1 (S-phase kinase-associated protein 2)
peak24527	scaffold510	194658	195813	146	106	147	384	815	667	1.24388	0.00490162	0.116135	PAU022624.1	ethylene-responsive transcription factor ERF109-like	GO:0003677; DNA binding; function GO:0003700; sequence-specific DNA binding transcription factor activity; function GO:0006355; regulation of transcription, DNA-templated; process	K09286 EREBP-like factor
peak22284	scaffold385	106483	108252	153	129	102	317	815	667	1.24386	0.00771346	0.140133	PAU017922.1	ATP-dependent helicase hrq1 isoform X1	GO:0003676; nucleic acid binding; function GO:0005524; ATP binding; function	K06877 DEAD/DEAH box helicase domain-containing protein
peak22549	scaffold394	472887	474624	182	113	96	311	815	667	1.24378	0.008244	0.143253	PAU018401.3	vacuolar sorting-associated 29	GO:0046872; metal ion binding; function	K18467 vacuolar protein sorting-associated protein 29
peak24866	scaffold529	44152	45554	130	122	130	323	815	667	1.2395	0.00761099	0.13928	PAU023197.1	acyl-ACP thioesterase	GO:0006633; fatty acid biosynthetic process; process GO:0016790; thiolester hydrolase activity; function	K10782 fatty acyl-ACP thioesterase A [EC:3.1.2.14]
peak27485	scaffold74	743540	744656	146	104	128	277	815	667	1.23902	0.00978744	0.151178	PAU027849.1	glucomannan 4-beta-mannosyltransferase 2-like	---	K13680 beta-mannan synthase [EC:2.4.1.32]
peak28154	scaffold838	14175	15609	135	90	169	356	815	667	1.2378	0.00782841	0.141217	PAU029105.1	trans-cinnamate 4-monooxygenase-like	GO:0005506; iron ion binding; function GO:0016705; oxidoreductase activity, acting on paired donors, with incorporation or reduction of molecular oxygen; function GO:0020037; heme binding; function GO:0055114; oxidation-reduction process; process	K00487 trans-cinnamate 4-monooxygenase [EC:1.14.13.11]
peak15168	scaffold14	1969024	1970735	256	128	141	455	818	1030	1.23642	0.00287202	0.0944763	PAU004637.1	WD-40 repeat-containing MSI2-like	GO:0005515; protein binding; function	K10752 histone-binding protein RBBP4
peak23576	scaffold446	266967	268576	180	106	103	291	815	667	1.23631	0.00938412	0.149055	PAU020553.1	PREDICTED: uncharacterized protein LOC104101406	---	K06662 cell cycle checkpoint protein
peak28651	scaffold91	684081	685775	177	100	114	299	815	667	1.23499	0.00868032	0.145909	PAU030090.1	GATA transcription factor 16-like	GO:0003700; sequence-specific DNA binding transcription factor activity; function GO:0006355; regulation of transcription, DNA-templated; process GO:0008270; zinc ion binding; function GO:0043565; sequence-specific DNA binding; function	K17894 GATA-binding protein 2
peak28028	scaffold813	58698	60259	153	109	119	281	815	667	1.23442	0.00955279	0.149935	PAU028885.1	microtubule-binding TANGLED	---	K18636 microtubule-binding protein TANGLED1
peak22314	scaffold388	13130	14437	192	98	107	309	815	667	1.23373	0.0086872	0.145909	PAU017978.1	uncharacterized protein LOC105160119	---	---
peak23270	scaffold426	404686	406224	205	95	102	317	815	667	1.23346	0.0089482	0.14645	PAU019995.3	lysine histidine transporter-like 8	---	K19476 vacuolar protein sorting-associated protein IST1
peak28732	scaffold92	515401	516999	167	116	107	311	815	667	1.23316	0.00801466	0.142285	PAU030237.1	mitogen-activated kinase kinase kinase YODA-like	GO:0004672; protein kinase activity; function GO:0005524; ATP binding; function GO:0006468; protein phosphorylation; process GO:0016772; transferase activity, transferring phosphorus-containing groups; function	K04420 mitogen-activated protein kinase kinase kinase 2 [EC:2.7.11.25]
peak17886	scaffold225	266941	268814	192	182	132	367	989	984	1.23256	0.00461073	0.114054	PAU009768.3	vacuolar sorting-associated 53 A	---	---
peak26498	scaffold622	87231	88864	186	105	111	341	815	667	1.23228	0.00674887	0.132587	PAU026008.1	Peptidyl-prolyl cis-trans isomerase G	---	---
peak25628	scaffold575	288419	289691	221	93	97	339	815	667	1.23131	0.00899735	0.14645	PAU024535.1	Nucleotide- alpha-beta plait	GO:0003676; nucleic acid binding; function	K13195 cold-inducible RNA-binding protein
peak15194	scaffold14	2261686	2263366	268	161	121	478	745	1162	1.23015	0.00433283	0.111935	PAU004678.1	rop guanine nucleotide exchange factor 1	GO:0005089; Rho guanyl-nucleotide exchange factor activity; function	K10770 alkylated DNA repair protein alkB homolog 8 [EC:1.14.11.- 2.1.1.229]
peak21990	scaffold371	313591	315074	167	115	113	329	815	667	1.2289	0.00721463	0.136155	PAU017393.1	Mitochondrial glyco family	GO:0005759; mitochondrial matrix; component	K15414 complement component 1 Q subcomponent-binding protein, mitochondrial
peak20886	scaffold325	111209	112819	161	110	118	304	815	667	1.22858	0.00837343	0.144256	PAU015136.1	peroxiredoxin-2B	GO:0016491; oxidoreductase activity; function	K03386 peroxiredoxin (alkyl hydroperoxide reductase subunit C) [EC:1.11.1.15]
peak28727	scaffold92	438032	439547	165	108	113	284	815	667	1.22811	0.00970953	0.151178	PAU030225.1	tripeptidyl-peptidase 2 isoform X1	GO:0004252; serine-type endopeptidase activity; function GO:0006508; proteolysis; process	K01280 tripeptidyl-peptidase II [EC:3.4.14.10]
peak28705	scaffold91	1173634	1174929	197	120	87	339	815	667	1.2261	0.00874033	0.145914	PAU030150.1	dol-P-Man:Man(5) c(2)-PP-Dol alpha-1,3-mannosyltransferase isoform X1	GO:0005783; endoplasmic reticulum; component GO:0016021; integral component of membrane; component GO:0016758; transferase activity, transferring hexosyl groups; function	K03845 alpha-1,3-mannosyltransferase [EC:2.4.1.258]
peak22355	scaffold39	226092	227525	142	116	152	421	815	667	1.22447	0.0046005	0.114016	PAU018063.1	TPD1 homolog 1-like	---	---
peak27961	scaffold80	38600	40106	177	126	93	322	815	667	1.22323	0.00897533	0.14645	PAU028759.1	increased dna methylation 1	GO:0005515; protein binding; function GO:0008080; N-acetyltransferase activity; function GO:0008270; zinc ion binding; function	K11642 chromodomain-helicase-DNA-binding protein 3 [EC:3.6.4.12]
peak21949	scaffold370	280600	282156	182	113	108	343	815	667	1.22322	0.00699406	0.13444	PAU017338.1	pre-rRNA-processing TSR2 homolog	---	K14800 pre-rRNA-processing protein TSR2
peak23192	scaffold422	151466	153535	175	118	112	361	815	667	1.22213	0.00609388	0.127386	PAU019859.1	E3 ubiquitin- ligase ATL42-like	GO:0005515; protein binding; function GO:0008270; zinc ion binding; function	K10664 E3 ubiquitin-protein ligase ATL6/9/15/31/42/55 [EC:2.3.2.27]
peak22051	scaffold374	208468	209996	193	117	105	386	815	667	1.22002	0.00587482	0.125455	PAU017479.1	probable WRKY transcription factor 4	GO:0003700; sequence-specific DNA binding transcription factor activity; function GO:0006355; regulation of transcription, DNA-templated; process GO:0043565; sequence-specific DNA binding; function	K13424 WRKY transcription factor 33
peak24963	scaffold53	1313414	1315221	175	132	90	326	815	667	1.21835	0.009592	0.150422	PAU023374.1	scarecrow 1	---	K14777 ATP-dependent RNA helicase DDX47/RRP3 [EC:3.6.4.13]
peak23621	scaffold450	124404	126217	166	117	108	299	815	667	1.21789	0.00946218	0.149805	PAU020655.1	hypothetical protein F511_27518	---	---
peak28556	scaffold9	174731	176459	151	124	126	361	815	667	1.21452	0.00646695	0.129114	PAU029893.1	PREDICTED: uncharacterized protein LOC105977567	---	---
peak24201	scaffold49	1097797	1099122	201	93	117	339	815	667	1.21399	0.00826806	0.143374	PAU021816.2	xaa-Pro dipeptidase	GO:0004177; aminopeptidase activity; function GO:0030145; manganese ion binding; function	K14213 Xaa-Pro dipeptidase [EC:3.4.13.9]
peak20659	scaffold311	529345	530901	202	133	118	399	544	1001	1.21398	0.00977875	0.151178	PAU014606.1	probable carboxylesterase 15	GO:0008152; metabolic process; process GO:0016209; antioxidant activity; function GO:0016491; oxidoreductase activity; function GO:0016787; hydrolase activity; function GO:0051920; peroxiredoxin activity; function GO:0055114; oxidation-reduction process; process	K03386 peroxiredoxin (alkyl hydroperoxide reductase subunit C) [EC:1.11.1.15]
peak24117	scaffold484	276043	277520	192	104	118	368	815	667	1.21386	0.0062891	0.128677	PAU021675.1	transmembrane emp24 domain-containing p24delta9-like	GO:0006810; transport; process GO:0016021; integral component of membrane; component	K03857 phosphatidylinositol glycan, class A [EC:2.4.1.198]
peak27124	scaffold689	26786	28303	187	116	111	376	815	667	1.21116	0.00612927	0.127503	PAU027097.1	proteasome subunit alpha type-3	GO:0004175; endopeptidase activity; function GO:0004298; threonine-type endopeptidase activity; function GO:0005839; proteasome core complex; component GO:0006511; ubiquitin-dependent protein catabolic process; process GO:0019773; proteasome core complex, alpha-subunit complex; component GO:0051603; proteolysis involved in cellular protein catabolic process; process	K02727 20S proteasome subunit alpha 7 [EC:3.4.25.1]
peak23159	scaffold42	1537952	1539253	181	130	165	676	815	667	1.20933	0.000980285	0.0586761	PAU019778.1	ocs element-binding factor 1-like	GO:0003700; sequence-specific DNA binding transcription factor activity; function GO:0006355; regulation of transcription, DNA-templated; process GO:0043565; sequence-specific DNA binding; function	K09060 plant G-box-binding factor
peak28558	scaffold9	592365	594040	177	117	114	354	815	667	1.20719	0.0069707	0.134405	PAU029899.1	inositol phosphorylceramide glucuronosyltransferase 1	GO:0016757; transferase activity, transferring glycosyl groups; function	K00750 glycogenin glucosyltransferase [EC:2.4.1.186]
peak21772	scaffold363	409232	410816	201	99	113	343	815	667	1.2071	0.00821286	0.143098	PAU016844.1	splicing regulatory glutamine lysine-rich 1 isoform X1	---	---
peak25540	scaffold57	342908	344847	179	119	117	385	815	667	1.20676	0.00580147	0.124409	PAU024370.1	uncharacterized protein LOC105167710	---	---
peak24035	scaffold48	834960	836916	187	109	108	319	815	667	1.20564	0.00919701	0.147553	PAU021529.1	ankyrin repeat domain-containing chloroplastic	GO:0005515; protein binding; function	K12897 transformer-2 protein
peak25701	scaffold581	233502	234997	148	113	135	324	815	667	1.20536	0.00848063	0.144902	PAU024665.1	mitogen-activated kinase kinase kinase ANP1-like	GO:0004672; protein kinase activity; function GO:0005524; ATP binding; function GO:0006468; protein phosphorylation; process GO:0016772; transferase activity, transferring phosphorus-containing groups; function	K04373 p90 ribosomal S6 kinase [EC:2.7.11.1]
peak20765	scaffold32	1882628	1884266	182	117	114	362	815	667	1.19905	0.0069108	0.134176	PAU014898.1	mitochondrial uncoupling 5-like	GO:0006839; mitochondrial transport; process GO:0031966; mitochondrial membrane; component	K15104 solute carrier family 25 (mitochondrial oxoglutarate transporter), member 11
peak23417	scaffold435	100697	102056	139	116	144	338	815	667	1.19651	0.00867638	0.145909	PAU020265.1	C-repeat binding factor 1	GO:0003677; DNA binding; function GO:0003700; sequence-specific DNA binding transcription factor activity; function GO:0006355; regulation of transcription, DNA-templated; process	K09286 EREBP-like factor
peak27711	scaffold8	158569	160082	180	106	127	355	815	667	1.19623	0.00729965	0.1369	PAU028372.1	secoisolariciresinol dehydrogenase-like	GO:0008152; metabolic process; process GO:0016491; oxidoreductase activity; function	K09841 xanthoxin dehydrogenase [EC:1.1.1.288]
peak17565	scaffold213	599814	601183	140	164	191	448	661	1092	1.19457	0.00791987	0.141653	PAU009128.1	18 kDa seed maturation -like	GO:0009790; embryo development; process	K07407 alpha-galactosidase [EC:3.2.1.22]
peak24783	scaffold521	278444	280214	214	126	111	499	815	667	1.19114	0.00363777	0.105808	PAU023077.1	chaperone dnaJ chloroplastic-like	---	K09510 DnaJ homolog subfamily B member 4
peak28629	scaffold91	477684	479341	125	113	180	430	815	667	1.18975	0.00731465	0.137044	PAU030059.1	uncharacterized protein LOC105163344	---	---
peak21654	scaffold358	356098	357976	170	111	125	326	815	667	1.18843	0.00900679	0.14645	PAU016600.1	vicilin-like seed storage At2g18540	---	---
peak25191	scaffold546	183747	185642	188	151	93	447	815	667	1.18829	0.00629514	0.12871	PAU023768.1	Gap junction beta-4 isoform 1	---	---
peak27119	scaffold688	139867	141657	170	141	109	405	815	667	1.18808	0.0064334	0.128977	PAU027088.1	glutamate receptor -like	---	---
peak21582	scaffold356	315377	317072	192	119	118	410	815	667	1.1859	0.00567056	0.1233	PAU016476.1	ethylene-responsive transcription factor ERF106-like	GO:0003677; DNA binding; function GO:0003700; sequence-specific DNA binding transcription factor activity; function GO:0006355; regulation of transcription, DNA-templated; process	K09286 EREBP-like factor
peak21773	scaffold363	510352	512155	164	121	123	343	815	667	1.18566	0.00828759	0.143456	PAU016849.2	la-related 1A	---	K18757 la-related protein 1
peak27816	scaffold8	1564454	1565881	221	118	97	409	815	667	1.18366	0.00750908	0.138467	PAU028535.1	senescence regulator S40	---	---
peak21937	scaffold370	8451	10268	184	111	116	326	815	667	1.18134	0.00976268	0.151178	PAU017305.1	basic leucine zipper 63 isoform X2	GO:0003700; sequence-specific DNA binding transcription factor activity; function GO:0006355; regulation of transcription, DNA-templated; process GO:0043565; sequence-specific DNA binding; function	---
peak27048	scaffold677	168092	169648	134	118	152	348	815	667	1.18087	0.00955137	0.149935	PAU026949.1	zinc finger AZF2	GO:0046872; metal ion binding; function	---
peak27445	scaffold736	133738	135268	190	117	116	373	815	667	1.1775	0.00760274	0.13928	PAU027776.1	AUGMIN subunit 3	GO:0008242; omega peptidase activity; function GO:0051225; spindle assembly; process GO:0070652; HAUS complex; component	K16586 HAUS augmin-like complex subunit 3
peak18793	scaffold260	482513	484278	204	163	130	381	673	1067	1.17601	0.0093331	0.148407	PAU011489.2	plasma membrane ATPase 4	GO:0000166; nucleotide binding; function GO:0005515; protein binding; function GO:0006754; ATP biosynthetic process; process GO:0016021; integral component of membrane; component GO:0016887; ATPase activity; function GO:0046872; metal ion binding; function	K01535 H+-transporting ATPase [EC:3.6.3.6]
peak23313	scaffold428	72736	74640	214	116	116	450	815	667	1.17514	0.00521652	0.118819	PAU020049.1	Nuclear mitotic apparatus 1	---	---
peak20645	scaffold311	292688	294709	192	207	219	549	881	1281	1.17296	0.00460047	0.114016	PAU014586.1	E3 ubiquitin- ligase PUB24-like	GO:0004842; ubiquitin-protein transferase activity; function GO:0005488; binding; function GO:0016567; protein ubiquitination; process	K01876 aspartyl-tRNA synthetase [EC:6.1.1.12]
peak25343	scaffold556	81336	82906	169	113	130	336	815	667	1.17243	0.00932959	0.148407	PAU024051.1	GDP-Man:Man(3) c(2)-PP-Dol alpha-1,2-mannosyltransferase-like	GO:0009058; biosynthetic process; process	K03844 alpha-1,2-mannosyltransferase [EC:2.4.1.131]
peak22648	scaffold398	408952	411017	223	137	102	520	815	667	1.17204	0.00426927	0.111498	PAU018588.1	trihelix transcription factor ASIL2	---	K12501 homogentisate solanesyltransferase [EC:2.5.1.117]
peak23136	scaffold42	1274874	1276610	191	120	110	357	815	667	1.17156	0.00888948	0.146441	PAU019751.1	peroxidase 51-like	GO:0004601; peroxidase activity; function GO:0006979; response to oxidative stress; process GO:0020037; heme binding; function GO:0055114; oxidation-reduction process; process	K00430 peroxidase [EC:1.11.1.7]
peak27918	scaffold8	2687244	2688922	193	111	127	393	815	667	1.16921	0.00686048	0.133697	PAU028680.1	hsp70-binding 1	GO:0005488; binding; function GO:0005515; protein binding; function	K09562 hsp70-interacting protein
peak23598	scaffold449	329025	330365	243	103	101	410	815	667	1.16861	0.00909323	0.147161	PAU020602.1	RNA-binding pno1	GO:0003676; nucleic acid binding; function GO:0003723; RNA binding; function	K11884 RNA-binding protein PNO1
peak23686	scaffold457	66063	67576	167	132	114	346	815	667	1.16749	0.00952132	0.149907	PAU020862.1	autophagy-related 11	GO:0006914; autophagy; process	---
peak16027	scaffold171	576442	578136	186	115	157	367	756	845	1.16589	0.00812486	0.142694	PAU006318.1	HEADING DATE REPRESSOR 1 isoform X2	---	---
peak25654	scaffold577	225538	227149	197	108	129	396	815	667	1.1652	0.00711379	0.135458	PAU024574.1	peroxisomal membrane PEX14-like isoform X1	GO:0000178; exosome (RNase complex); component GO:0003723; RNA binding; function	K13343 peroxin-14
peak26495	scaffold622	44919	46157	237	111	108	456	815	667	1.16472	0.00638794	0.128945	PAU026002.2	nicalin-1-like	GO:0016021; integral component of membrane; component GO:0016485; protein processing; process	---
peak21409	scaffold35	682180	683990	131	115	177	414	815	667	1.16339	0.00844254	0.144761	PAU016151.1	oleosin 5-like	GO:0012511; monolayer-surrounded lipid storage body; component GO:0016021; integral component of membrane; component	K09286 EREBP-like factor
peak19560	scaffold293	185302	186833	141	98	96	406	616	449	1.16178	0.00811537	0.142694	PAU012798.1	cyclin-D1-1	GO:0005634; nucleus; component	K18810 cyclin D1/2/4, plant
peak23072	scaffold42	345131	346475	157	132	143	432	815	667	1.15969	0.00588651	0.125465	PAU019652.1	probable calcium-binding CML41	GO:0005509; calcium ion binding; function	K13448 calcium-binding protein CML
peak28761	scaffold92	870869	872255	174	159	107	464	815	667	1.15945	0.00608287	0.127386	PAU030283.1	late embryogenesis abundant At1g64065-like	---	---
peak23887	scaffold47	1405876	1407699	181	127	111	346	815	667	1.15893	0.00991912	0.151678	PAU021254.1	translation initiation factor eIF-2B subunit beta	GO:0044237; cellular metabolic process; process	K03754 translation initiation factor eIF-2B subunit beta
peak23764	scaffold460	201763	203380	176	145	111	416	815	667	1.15703	0.00717876	0.135897	PAU021016.1	exocyst complex component EXO70A1-like	GO:0000145; exocyst; component GO:0006887; exocytosis; process	K07195 exocyst complex component 7
peak23738	scaffold459	240832	242274	156	104	165	383	815	667	1.15593	0.00892865	0.146441	PAU020958.1	Werner Syndrome-like exonuclease	GO:0003676; nucleic acid binding; function GO:0006139; nucleobase-containing compound metabolic process; process GO:0008408; 3'-5' exonuclease activity; function	---
peak27755	scaffold8	773678	775419	135	132	149	373	815	667	1.15234	0.00976515	0.151178	PAU028442.1	probable glycosyltransferase At5g03795	---	K18789 xylogalacturonan beta-1,3-xylosyltransferase [EC:2.4.2.41]
peak23352	scaffold430	188942	190679	199	111	120	359	815	667	1.15044	0.00984689	0.15126	PAU020136.1	pentatricopeptide repeat-containing chloroplastic	GO:0003924; GTPase activity; function GO:0005525; GTP binding; function GO:0005622; intracellular; component GO:0006886; intracellular protein transport; process GO:0006913; nucleocytoplasmic transport; process GO:0007165; signal transduction; process GO:0007264; small GTPase mediated signal transduction; process GO:0015031; protein transport; process GO:0016020; membrane; component	K07889 Ras-related protein Rab-5C
peak27522	scaffold74	1388367	1390268	174	101	153	365	815	667	1.14632	0.00990008	0.151467	PAU027908.1	V-type proton ATPase subunit E	GO:0015991; ATP hydrolysis coupled proton transport; process GO:0033178; proton-transporting two-sector ATPase complex, catalytic domain; component GO:0046961; proton-transporting ATPase activity, rotational mechanism; function	K02150 V-type H+-transporting ATPase subunit E
peak25246	scaffold55	451338	452618	253	110	109	487	815	667	1.1462	0.00661594	0.130776	PAU023866.1	wound-induced 1-	---	---
peak13951	scaffold12	239046	240824	300	201	199	599	819	1461	1.14554	0.00748003	0.138406	PAU002576.1	GTP-binding SAR1A	GO:0005525; GTP binding; function GO:0005622; intracellular; component GO:0006886; intracellular protein transport; process GO:0007264; small GTPase mediated signal transduction; process	K07953 GTP-binding protein SAR1 [EC:3.6.5.-]
peak24237	scaffold492	236632	238192	183	114	134	373	815	667	1.14406	0.00872937	0.145909	PAU021894.1	triacylglycerol lipase 1	GO:0006629; lipid metabolic process; process GO:0016788; hydrolase activity, acting on ester bonds; function	K01052 lysosomal acid lipase/cholesteryl ester hydrolase [EC:3.1.1.13]
peak27315	scaffold72	417286	418541	152	157	126	439	815	667	1.14127	0.00742868	0.13785	PAU027491.1	14 kDa proline-rich -like	---	---
peak25214	scaffold547	309845	311560	209	119	110	377	815	667	1.14106	0.00979867	0.151178	PAU023813.1	uncharacterized protein LOC105161068	---	---
peak24881	scaffold529	315873	317677	199	122	123	415	815	667	1.14095	0.0071939	0.136014	PAU023228.1	probable polyamine transporter At3g13620	GO:0003333; amino acid transmembrane transport; process GO:0015171; amino acid transmembrane transporter activity; function GO:0016020; membrane; component	K11584 serine/threonine-protein phosphatase 2A regulatory subunit B'
peak24162	scaffold49	148264	149948	185	126	121	377	815	667	1.14059	0.00897262	0.14645	PAU021755.2	nuclease HARBI1	---	K14861 nucleolar pre-ribosomal-associated protein 1
peak21240	scaffold345	152372	153668	259	120	127	630	815	667	1.14056	0.00291499	0.0953733	PAU015892.1	auxin-responsive SAUR72-like	---	K14488 SAUR family protein
peak26288	scaffold609	196838	198450	185	146	108	417	815	667	1.13992	0.00821017	0.143098	PAU025632.1	4-hydroxy-tetrahydrodipicolinate chloroplastic	GO:0008152; metabolic process; process GO:0008840; 4-hydroxy-tetrahydrodipicolinate synthase; function GO:0009089; lysine biosynthetic process via diaminopimelate; process GO:0016829; lyase activity; function	K01714 4-hydroxy-tetrahydrodipicolinate synthase [EC:4.3.3.7]
peak22061	scaffold375	48573	50142	194	123	122	396	815	667	1.13921	0.00816082	0.142877	PAU017519.1	Hop-interacting THI110	---	---
peak25544	scaffold57	886981	888613	206	105	129	378	815	667	1.13781	0.00948202	0.149829	PAU024385.1	probable carboxylesterase 15	GO:0008152; metabolic process; process GO:0016787; hydrolase activity; function	K14493 gibberellin receptor GID1 [EC:3.-.-.-]
peak28258	scaffold85	1131487	1133059	177	113	146	390	815	667	1.13552	0.00836436	0.144256	PAU029330.1	strigolactone esterase D14	---	K05605 3-hydroxyisobutyryl-CoA hydrolase [EC:3.1.2.4]
peak26365	scaffold618	45742	47555	202	119	118	375	815	667	1.13033	0.00985756	0.15126	PAU025802.1	CAX-interacting 4	GO:0003676; nucleic acid binding; function GO:0008270; zinc ion binding; function	---
peak15450	scaffold150	381450	383985	253	141	134	476	1238	583	1.1299	0.00470663	0.115072	PAU005179.1	non-functional NADPH-dependent codeinone reductase 2-like	---	K19642 D-galacturonate reductase [EC:1.1.1.365]
peak27603	scaffold77	231905	234091	206	107	132	390	815	667	1.12894	0.00927552	0.147844	PAU028117.1	E3 ubiquitin- ligase ATL42-like	GO:0005515; protein binding; function GO:0008270; zinc ion binding; function	K10664 E3 ubiquitin-protein ligase ATL6/9/15/31/42/55 [EC:2.3.2.27]
peak21169	scaffold341	396122	397675	183	113	149	411	815	667	1.12537	0.00800372	0.142226	PAU015693.1	V-type proton ATPase subunit c 1	GO:0015078; hydrogen ion transmembrane transporter activity; function GO:0015991; ATP hydrolysis coupled proton transport; process GO:0033177; proton-transporting two-sector ATPase complex, proton-transporting domain; component GO:0033179; proton-transporting V-type ATPase, V0 domain; component	K03661 V-type H+-transporting ATPase 21kDa proteolipid subunit
peak27604	scaffold77	378849	380321	184	134	126	415	815	667	1.12479	0.00790293	0.141653	PAU028123.1	dehydration-responsive element-binding 3-like	GO:0003677; DNA binding; function GO:0003700; sequence-specific DNA binding transcription factor activity; function GO:0006355; regulation of transcription, DNA-templated; process	K09286 EREBP-like factor
peak23086	scaffold42	525834	527197	171	128	144	419	815	667	1.12367	0.0074731	0.138406	PAU019676.1	dof zinc finger	GO:0003677; DNA binding; function GO:0006355; regulation of transcription, DNA-templated; process	K16222 Dof zinc finger protein DOF5.5
peak28412	scaffold88	177379	179540	194	155	114	495	815	667	1.12192	0.00587739	0.125455	PAU029625.1	inositol hexakisphosphate and diphosphoinositol-pentakisphosphate kinase 2-like isoform X4	GO:0003993; acid phosphatase activity; function	K13024 inositol-hexakisphosphate/diphosphoinositol- pentakisphosphate 1-kinase [EC:2.7.4.24]
peak24014	scaffold478	331589	333538	265	141	96	581	815	667	1.11551	0.00636088	0.128945	PAU021486.1	RING-H2 finger ATL56-like	GO:0005515; protein binding; function GO:0008270; zinc ion binding; function	K19041 E3 ubiquitin-protein ligase RNF38/44 [EC:2.3.2.27]
peak28161	scaffold84	132985	134468	194	124	127	389	815	667	1.11229	0.0097961	0.151178	PAU029129.2	aminopeptidase M1	GO:0003700; sequence-specific DNA binding transcription factor activity; function GO:0006355; regulation of transcription, DNA-templated; process GO:0006508; proteolysis; process GO:0008237; metallopeptidase activity; function GO:0008270; zinc ion binding; function GO:0043565; sequence-specific DNA binding; function	K08776 puromycin-sensitive aminopeptidase [EC:3.4.11.-]
peak22026	scaffold372	438500	439702	170	142	138	434	815	667	1.10555	0.0079077	0.141653	PAU017437.1	pectinesterase inhibitor-like	GO:0004857; enzyme inhibitor activity; function GO:0030599; pectinesterase activity; function	---
peak25657	scaffold577	282033	283727	232	140	120	553	815	667	1.10376	0.00468045	0.1149	PAU024578.2	late blight resistance homolog R1B-14	GO:0043531; ADP binding; function	K13457 disease resistance protein RPM1
peak23181	scaffold420	408851	410897	199	125	134	410	815	667	1.08786	0.00981625	0.151178	PAU019840.1	zinc finger CCCH domain-containing 44-like	GO:0003677; DNA binding; function GO:0005515; protein binding; function GO:0005634; nucleus; component GO:0006352; DNA-templated transcription, initiation; process GO:0008270; zinc ion binding; function GO:0016570; histone modification; process GO:0046872; metal ion binding; function	K01062 platelet-activating factor acetylhydrolase [EC:3.1.1.47]
peak18455	scaffold25	735690	737326	261	107	143	454	988	643	1.08735	0.00805114	0.142411	PAU010877.1	alternative NAD(P)H-ubiquinone oxidoreductase chloroplastic mitochondrial	GO:0016491; oxidoreductase activity; function GO:0050660; flavin adenine dinucleotide binding; function GO:0055114; oxidation-reduction process; process	K17872 NADH:ubiquinone reductase (non-electrogenic) [EC:1.6.5.9]
peak25977	scaffold6	978226	979790	209	123	139	448	815	667	1.08227	0.00806758	0.142508	PAU025159.2	mini-ribonuclease 3-like	GO:0003723; RNA binding; function GO:0004525; ribonuclease III activity; function GO:0006396; RNA processing; process	K11145 ribonuclease III family protein [EC:3.1.26.-]
peak21172	scaffold341	481422	483604	204	140	120	427	815	667	1.07932	0.00989015	0.151413	PAU015704.1	cytochrome c oxidase subunit 5b-like	GO:0004129; cytochrome-c oxidase activity; function GO:0005740; mitochondrial envelope; component	K02265 cytochrome c oxidase subunit 5b
peak26725	scaffold633	105365	106917	177	124	170	472	815	667	1.07705	0.00764435	0.139478	PAU026366.1	uncharacterized protein LOC105155777	---	---
peak22029	scaffold372	458038	459330	181	148	139	466	815	667	1.07659	0.0076522	0.139508	PAU017441.1	60S ribosomal L21-1	GO:0003735; structural constituent of ribosome; function GO:0005622; intracellular; component GO:0005840; ribosome; component GO:0006412; translation; process	K02889 large subunit ribosomal protein L21e
peak28553	scaffold9	129236	130637	168	132	161	439	815	667	1.07494	0.00917763	0.147553	PAU029890.1	ethylene-responsive transcription factor 1B-like	GO:0003677; DNA binding; function GO:0003700; sequence-specific DNA binding transcription factor activity; function GO:0006355; regulation of transcription, DNA-templated; process	K14516 ethylene-responsive transcription factor 1
peak26479	scaffold621	14051	15663	254	139	112	546	815	667	1.07364	0.00710752	0.135458	PAU025974.1	probable galacturonosyltransferase-like 3	GO:0016757; transferase activity, transferring glycosyl groups; function	K13648 alpha-1,4-galacturonosyltransferase [EC:2.4.1.43]
peak28125	scaffold825	44900	45981	269	150	94	568	815	667	1.0717	0.00932036	0.148366	PAU029057.1	Armadillo repeat only 2	GO:0005488; binding; function GO:0005515; protein binding; function	K00276 primary-amine oxidase [EC:1.4.3.21]
peak22750	scaffold401	410534	412059	196	120	172	507	815	667	1.06404	0.00667944	0.131756	PAU018852.1	monoacylglycerol lipase ABHD6	GO:0003824; catalytic activity; function	K13703 abhydrolase domain-containing protein 11
peak24604	scaffold515	337827	339561	237	137	115	479	815	667	1.0629	0.00924052	0.14777	PAU022757.1	mitochondrial uncoupling 5-like	GO:0006839; mitochondrial transport; process GO:0031966; mitochondrial membrane; component	K15104 solute carrier family 25 (mitochondrial oxoglutarate transporter), member 11
peak27900	scaffold8	2418734	2420229	216	119	163	527	815	667	1.06185	0.00619301	0.12801	PAU028652.1	WD repeat-containing 44	GO:0005515; protein binding; function	K14963 COMPASS component SWD3
peak16833	scaffold190	334863	337732	232	138	169	418	922	827	1.05733	0.00774279	0.140368	PAU007692.1	plant intracellular Ras-group-related LRR 4-like	GO:0005515; protein binding; function	K19613 leucine-rich repeat protein SHOC2
peak28571	scaffold900	1632	3386	228	119	139	453	815	667	1.05253	0.00999869	0.151987	PAU029970.1	uncharacterized protein LOC105162650	---	---
peak24443	scaffold51	485811	487502	227	153	134	579	815	667	1.04703	0.00546786	0.121072	PAU022499.1	probable E3 ubiquitin- ligase XERICO	GO:0005515; protein binding; function GO:0008270; zinc ion binding; function	K16282 E3 ubiquitin-protein ligase RHA2 [EC:2.3.2.27]
peak22909	scaffold410	443225	445112	278	142	115	593	815	667	1.03203	0.00811877	0.142694	PAU019341.1	plastoglobulin- chloroplastic	---	---
peak24858	scaffold528	202713	204320	190	134	181	506	815	667	1.00202	0.00997182	0.151876	PAU023190.1	transcription repressor OFP13-like	---	---
peak14211	scaffold121	337065	339012	436	276	320	418	317	258	-1.00466	0.00978371	0.151178	PAU002993.1	uncharacterized protein LOC105172386	---	---
peak17374	scaffold21	593488	596544	571	372	429	312	421	557	-1.01037	0.00616034	0.127701	PAU008803.1	NRT1 PTR FAMILY -like	GO:0005215; transporter activity; function GO:0006810; transport; process GO:0006857; oligopeptide transport; process GO:0016020; membrane; component	K14638 solute carrier family 15 (peptide/histidine transporter), member 3/4
peak19919	scaffold3	1844047	1846807	566	376	356	629	314	289	-1.01125	0.009788	0.151178	PAU013463.1	Sequence-specific DNA binding transcription factors	---	---
peak13229	scaffold104	1002055	1005650	398	359	538	566	374	325	-1.01898	0.00681614	0.133308	PAU001314.1	pleiotropic drug resistance 2-like	GO:0005524; ATP binding; function GO:0016020; membrane; component GO:0016887; ATPase activity; function	K05681 ATP-binding cassette, subfamily G (WHITE), member 2
peak12718	scaffold1	5377809	5380800	403	341	341	485	268	279	-1.02965	0.00964347	0.151114	PAU000494.1	aspartic ase-like	GO:0004190; aspartic-type endopeptidase activity; function GO:0006508; proteolysis; process GO:0006629; lipid metabolic process; process	K08245 phytepsin [EC:3.4.23.40]
peak13328	scaffold105	1002903	1005550	794	396	407	686	561	261	-1.03243	0.0094848	0.149829	PAU001445.1	RNA-directed DNA polymerase	GO:0006397; mRNA processing; process	---
peak19154	scaffold278	187389	190257	674	377	427	681	413	289	-1.03498	0.00804265	0.142411	PAU012154.2	plasminogen activator inhibitor 1 RNA-binding	---	K13199 plasminogen activator inhibitor 1 RNA-binding protein
peak20438	scaffold309	272052	275339	496	327	461	560	416	255	-1.0354	0.00475267	0.115307	PAU014300.1	O-glucosyltransferase rumi homolog	---	K13667 protein glucosyltransferase [EC:2.4.1.-]
peak19922	scaffold3	1870552	1873876	806	446	485	777	579	281	-1.04411	0.00913548	0.147521	PAU013466.1	ubiquitin carboxyl-terminal hydrolase FAM188A	---	---
peak13831	scaffold117	907368	910183	689	351	487	596	388	401	-1.05705	0.00453753	0.113552	PAU002361.1	pentatricopeptide repeat-containing At2g01860 isoform X2	---	K17964 leucine-rich PPR motif-containing protein, mitochondrial
peak12485	scaffold1	2770565	2772463	525	245	287	409	317	236	-1.05762	0.00891881	0.146441	PAU000163.1	beta-(1,2)-xylosyltransferase-like isoform X1	---	K03714 glycoprotein 2-beta-D-xylosyltransferase [EC:2.4.2.38]
peak13483	scaffold11	770204	773237	634	349	465	598	511	248	-1.06274	0.00421203	0.111182	PAU001730.1	CBS domain-containing chloroplastic	---	---
peak12876	scaffold10	942759	945715	991	493	510	816	596	400	-1.06678	0.006254	0.128548	PAU000739.1	29 kDa ribonucleo chloroplastic	GO:0003676; nucleic acid binding; function	K11294 nucleolin
peak13072	scaffold100	199653	202717	587	343	439	654	312	281	-1.06678	0.00705509	0.134871	PAU001030.1	---	---	---
peak16324	scaffold18	696122	700819	747	562	628	758	403	596	-1.06803	0.00728148	0.136863	PAU006827.1	metal-nicotianamine transporter YSL2-like isoform X1	GO:0055085; transmembrane transport; process	---
peak12776	scaffold1	6066887	6070430	494	399	500	674	333	287	-1.07336	0.00690132	0.134176	PAU000583.1	transcription factor bHLH112-like	GO:0046983; protein dimerization activity; function	K05765 cofilin
peak974	scaffold11	186352	189889	384	346	481	562	295	275	-1.074	0.00737735	0.137575	PAU001658.1	calcium-transporting ATPase plasma membrane-type-like	GO:0000166; nucleotide binding; function GO:0005388; calcium-transporting ATPase activity; function GO:0005516; calmodulin binding; function GO:0005524; ATP binding; function GO:0016020; membrane; component GO:0016021; integral component of membrane; component GO:0046872; metal ion binding; function GO:0070588; calcium ion transmembrane transport; process	K01537 Ca2+-transporting ATPase [EC:3.6.3.8]
peak13337	scaffold105	1145452	1148730	668	405	460	513	411	457	-1.07534	0.00259417	0.0902451	PAU001465.1	glutaredoxin family	GO:0009055; electron carrier activity; function GO:0015035; protein disulfide oxidoreductase activity; function GO:0045454; cell redox homeostasis; process	K17479 glutaredoxin domain-containing cysteine-rich protein 1
peak20153	scaffold3	4649704	4651792	444	232	343	399	334	204	-1.07628	0.00851528	0.145239	PAU013791.1	peptidyl-prolyl cis-trans isomerase FKBP62-like isoform X1	GO:0005515; protein binding; function GO:0006457; protein folding; process	K09571 FK506-binding protein 4/5 [EC:5.2.1.8]
peak19050	scaffold274	257524	260176	582	355	332	522	377	260	-1.07762	0.00334749	0.102721	PAU012002.1	pentatricopeptide repeat-containing At5g43820	---	K17964 leucine-rich PPR motif-containing protein, mitochondrial
peak17359	scaffold21	378138	380931	493	296	349	530	350	172	-1.07931	0.00969727	0.151178	PAU008780.1	mediator of RNA polymerase II transcription subunit 17	GO:0001104; RNA polymerase II transcription cofactor activity; function GO:0006357; regulation of transcription from RNA polymerase II promoter; process GO:0016592; mediator complex; component	K15133 mediator of RNA polymerase II transcription subunit 17
peak14068	scaffold12	1588062	1590817	837	431	557	794	455	389	-1.0797	0.00620499	0.128036	PAU002748.1	F-box kelch-repeat OR23	GO:0005515; protein binding; function	K10443 kelch-like protein 2/3
peak17436	scaffold21	1432315	1435414	535	380	452	618	335	298	-1.0803	0.00431677	0.111829	PAU008903.1	pentatricopeptide repeat-containing At5g24830	---	K17964 leucine-rich PPR motif-containing protein, mitochondrial
peak17361	scaffold21	390327	394665	818	510	579	908	524	315	-1.08326	0.00898603	0.14645	PAU008782.1	pentatricopeptide repeat-containing At4g17616	---	K14845 RAT1-interacting protein
peak18926	scaffold269	564084	567844	672	446	480	762	439	266	-1.08488	0.00786129	0.141519	PAU011777.2	LRR and PYD domains-containing 10	---	---
peak20267	scaffold303	260796	263444	417	334	380	544	272	223	-1.08851	0.00856346	0.145247	PAU014027.1	somatic embryogenesis receptor kinase 1-like	GO:0005515; protein binding; function	K13418 somatic embryogenesis receptor kinase 1 [EC:2.7.10.1 2.7.11.1]
peak13217	scaffold104	590771	597278	788	590	1006	1025	560	593	-1.08941	0.00853012	0.145247	PAU001291.2	---	---	---
peak668	scaffold10	2168891	2172877	529	401	477	625	394	277	-1.09175	0.00347987	0.104128	PAU000904.1	transcription factor DIVARICATA-like	GO:0003677; DNA binding; function GO:0003682; chromatin binding; function	K08869 aarF domain-containing kinase
peak14779	scaffold13	1651279	1653312	535	263	305	253	331	383	-1.09194	0.00585651	0.125285	PAU003975.3	mitogen-activated kinase 15	GO:0004672; protein kinase activity; function GO:0004707; MAP kinase activity; function GO:0005524; ATP binding; function GO:0006468; protein phosphorylation; process GO:0016772; transferase activity, transferring phosphorus-containing groups; function	K04371 mitogen-activated protein kinase 1/3 [EC:2.7.11.24]
peak19738	scaffold297	458934	462315	395	314	508	482	321	311	-1.09733	0.0038448	0.108763	PAU013072.1	subtilisin-like protease	GO:0004252; serine-type endopeptidase activity; function GO:0006508; proteolysis; process	K18443 golgi-specific brefeldin A-resistance guanine nucleotide exchange factor 1
peak14802	scaffold13	1877283	1879457	529	326	345	583	285	208	-1.09883	0.00888711	0.146441	PAU003999.1	NEDD8-activating enzyme E1 catalytic subunit	GO:0005524; ATP binding; function GO:0006464; cellular protein modification process; process GO:0008641; small protein activating enzyme activity; function GO:0016881; acid-amino acid ligase activity; function GO:0019781; NEDD8 activating enzyme activity; function GO:0045116; protein neddylation; process	K10686 ubiquitin-activating enzyme E1 C [EC:6.2.1.45]
peak15356	scaffold145	417966	421142	972	557	573	984	438	431	-1.09929	0.00973223	0.151178	PAU004966.1	periodic tryptophan 2 homolog	GO:0005515; protein binding; function	K14558 periodic tryptophan protein 2
peak17444	scaffold21	1545678	1547509	502	195	287	292	327	247	-1.10023	0.00900363	0.14645	PAU008915.1	pentatricopeptide repeat-containing At5g10690	---	K17964 leucine-rich PPR motif-containing protein, mitochondrial
peak13073	scaffold100	214365	215974	409	244	292	269	374	222	-1.10206	0.00693094	0.134176	PAU001031.2	CSC1 At1g32090	GO:0016020; membrane; component	K15601 lysine-specific demethylase 3 [EC:1.14.11.-]
peak18545	scaffold255	110382	113300	534	350	390	628	267	241	-1.10366	0.00804844	0.142411	PAU011052.1	paired amphipathic helix Sin3-like 4 isoform X1	GO:0006355; regulation of transcription, DNA-templated; process	K11644 paired amphipathic helix protein Sin3a
peak12604	scaffold1	4082395	4085592	724	351	536	692	371	351	-1.10589	0.00546708	0.121072	PAU000327.1	uncharacterized protein LOC105175093 isoform X1	---	---
peak17030	scaffold2	177520	180722	569	402	394	679	282	257	-1.10622	0.00792605	0.141653	PAU008008.2	Interleukin-3 receptor class 2 subunit beta	---	---
peak12738	scaffold1	5577751	5580976	365	286	437	485	303	209	-1.11011	0.00746879	0.138406	PAU000523.1	uncharacterized protein LOC105175347	---	---
peak17401	scaffold21	882732	888582	737	558	738	839	516	475	-1.11331	0.00414781	0.110757	PAU008840.1	transcriptional corepressor LEUNIG	GO:0005515; protein binding; function	K14963 COMPASS component SWD3
peak19044	scaffold274	198685	201682	626	337	419	657	269	277	-1.11444	0.0071742	0.135897	PAU011995.1	probable phosphatase 2C 27 isoform X1	GO:0003824; catalytic activity; function GO:0004722; protein serine/threonine phosphatase activity; function GO:0006470; protein dephosphorylation; process	K14803 protein phosphatase 2C homolog 2/3 [EC:3.1.3.16]
peak14762	scaffold13	1501795	1505979	790	456	620	797	344	478	-1.11453	0.00728904	0.1369	PAU003957.1	phosphomethylpyrimidine chloroplastic	GO:0009228; thiamine biosynthetic process; process GO:0051536; iron-sulfur cluster binding; function	K03147 phosphomethylpyrimidine synthase [EC:4.1.99.17]
peak16732	scaffold19	819581	823501	677	434	610	830	486	243	-1.11728	0.00918063	0.147553	PAU007517.1	cleavage and polyadenylation specificity factor subunit 6	GO:0003676; nucleic acid binding; function	K14398 cleavage and polyadenylation specificity factor subunit 6/7
peak19728	scaffold297	311193	313528	521	281	302	441	326	210	-1.11786	0.00500445	0.116825	PAU013060.1	mitochondrial dicarboxylate tricarboxylate transporter DTC	---	K15104 solute carrier family 25 (mitochondrial oxoglutarate transporter), member 11
peak12443	scaffold1	2263996	2266850	681	346	465	714	428	188	-1.11985	0.00966422	0.151178	PAU000102.1	probable beta-1,3-galactosyltransferase 2	GO:0006486; protein glycosylation; process GO:0008378; galactosyltransferase activity; function GO:0016020; membrane; component	K00734 galactosylxylosylprotein 3-beta-galactosyltransferase [EC:2.4.1.134]
peak16095	scaffold172	461030	463450	547	282	287	441	278	247	-1.12306	0.005341	0.119802	PAU006408.2	probable leucine-rich repeat receptor kinase At5g49770	GO:0005515; protein binding; function	K04730 interleukin-1 receptor-associated kinase 1 [EC:2.7.11.1]
peak12683	scaffold1	5024745	5028461	663	458	465	767	381	263	-1.12395	0.00736647	0.137484	PAU000442.1	U4 tri-snRNP-associated 2-like	GO:0006511; ubiquitin-dependent protein catabolic process; process GO:0008270; zinc ion binding; function GO:0036459; ubiquitinyl hydrolase activity; function	K12847 U4/U6.U5 tri-snRNP-associated protein 2
peak12636	scaffold1	4425348	4427816	609	275	305	495	271	250	-1.12605	0.00613352	0.127503	PAU000370.1	myb family transcription factor PHL7 isoform X1	GO:0003677; DNA binding; function GO:0003682; chromatin binding; function	K14317 nuclear pore complex protein Nup214
peak12515	scaffold1	3033398	3036927	754	335	428	388	526	406	-1.12679	0.00135005	0.0660617	PAU000203.1	nudix hydrolase 10-like	GO:0016787; hydrolase activity; function	K13648 alpha-1,4-galacturonosyltransferase [EC:2.4.1.43]
peak20273	scaffold303	325218	327057	467	281	299	444	259	214	-1.12738	0.00732381	0.137127	PAU014035.1	probable aquaporin SIP2-1	GO:0005215; transporter activity; function GO:0006810; transport; process GO:0016020; membrane; component	K09875 aquaporin SIP
peak20434	scaffold309	209407	211349	485	264	341	298	401	270	-1.12797	0.00238366	0.0859979	PAU014291.1	uncharacterized protein LOC105160492	---	---
peak20455	scaffold309	418991	421150	657	287	401	583	256	301	-1.1286	0.00601861	0.126796	PAU014319.1	Mediator of RNA polymerase II transcription subunit 36a	GO:0003723; RNA binding; function GO:0006364; rRNA processing; process GO:0008033; tRNA processing; process GO:0008168; methyltransferase activity; function	K14563 rRNA 2'-O-methyltransferase fibrillarin [EC:2.1.1.-]
peak14099	scaffold12	1980988	1983833	671	318	424	471	506	274	-1.12918	0.0011766	0.0630352	PAU002799.1	xyloglucan galactosyltransferase MUR3	---	K16911 ATP-dependent RNA helicase DDX21 [EC:3.6.4.13]
peak7651	scaffold405	233071	236383	379	335	449	463	506	132	-1.13071	0.00969387	0.151178	PAU018956.1	zinc finger CONSTANS-like	---	---
peak9250	scaffold526	215673	218486	489	290	370	422	506	132	-1.13075	0.00816875	0.142877	PAU023172.1	subtilisin-like protease	GO:0004252; serine-type endopeptidase activity; function GO:0006508; proteolysis; process	K18443 golgi-specific brefeldin A-resistance guanine nucleotide exchange factor 1
peak12520	scaffold1	3120143	3124647	920	471	557	631	501	539	-1.13083	0.00223305	0.0840252	PAU000212.1	cellulose synthase E6	GO:0016020; membrane; component GO:0016760; cellulose synthase (UDP-forming) activity; function GO:0030244; cellulose biosynthetic process; process	K10999 cellulose synthase A [EC:2.4.1.12]
peak13226	scaffold104	896578	899474	874	429	555	737	399	450	-1.1312	0.00428542	0.111601	PAU001309.1	copper transport ATX1-like	GO:0030001; metal ion transport; process GO:0046872; metal ion binding; function	K07213 copper chaperone
peak21704	scaffold361	238546	246966	1107	917	1129	1344	815	667	-1.13266	0.00457156	0.114016	PAU016735.1	serine threonine- kinase RUNKEL	GO:0004672; protein kinase activity; function GO:0005488; binding; function GO:0005524; ATP binding; function GO:0006468; protein phosphorylation; process GO:0016772; transferase activity, transferring phosphorus-containing groups; function	K17545 serine/threonine-protein kinase ULK4 [EC:2.7.11.1]
peak20492	scaffold31	312442	316225	536	439	474	637	308	334	-1.13283	0.00396446	0.109616	PAU014377.2	notchless homolog	GO:0005515; protein binding; function	K14855 ribosome assembly protein 4
peak12959	scaffold10	1777666	1781024	1131	464	551	651	613	555	-1.1365	0.00268664	0.0916378	PAU000845.1	suppressor of disruption of TFIIS-like	GO:0008152; metabolic process; process GO:0016787; hydrolase activity; function	K07025 putative hydrolase of the HAD superfamily
peak7727	scaffold41	750033	752996	471	323	410	475	506	132	-1.13771	0.00781678	0.141095	PAU019195.1	FAS1 domain-containing SELMODRAFT_448915	---	---
peak19930	scaffold3	1948659	1953230	756	584	754	870	748	299	-1.13957	0.00553134	0.12136	PAU013476.1	L-type lectin-domain containing receptor kinase	GO:0004672; protein kinase activity; function GO:0005524; ATP binding; function GO:0006468; protein phosphorylation; process GO:0016772; transferase activity, transferring phosphorus-containing groups; function GO:0030246; carbohydrate binding; function	K04730 interleukin-1 receptor-associated kinase 1 [EC:2.7.11.1]
peak15902	scaffold166	768945	772687	570	454	510	687	372	302	-1.1396	0.00406694	0.110757	PAU006058.1	mitochondrial import inner membrane translocase subunit TIM44-2-like	---	K17804 mitochondrial import inner membrane translocase subunit TIM44
peak17446	scaffold21	1564147	1566507	503	234	295	376	241	257	-1.1405	0.00699558	0.13444	PAU008917.1	probable E3 ubiquitin- ligase RHG1A isoform X1	---	K10635 E3 ubiquitin-protein ligase Arkadia [EC:2.3.2.27]
peak683	scaffold10	2415933	2418808	313	268	400	368	362	172	-1.14231	0.00778557	0.140788	PAU000936.1	trichome birefringence-like 3	---	---
peak17468	scaffold21	1820139	1823687	587	346	427	642	325	218	-1.14469	0.00514781	0.118253	PAU008939.2	spermidine-binding periplasmic	GO:0015846; polyamine transport; process GO:0019808; polyamine binding; function GO:0042597; periplasmic space; component	---
peak12762	scaffold1	5798566	5800621	479	298	332	458	229	262	-1.14718	0.00536004	0.119981	PAU000552.1	tyrosyl-DNA phosphodiesterase 1	GO:0003743; translation initiation factor activity; function GO:0005634; nucleus; component GO:0006281; DNA repair; process GO:0006413; translational initiation; process GO:0008081; phosphoric diester hydrolase activity; function	K10862 tyrosyl-DNA phosphodiesterase 1 [EC:3.1.4.-]
peak14676	scaffold129	482884	485602	546	345	455	604	269	286	-1.14833	0.00417248	0.110757	PAU003767.3	ubiquitin carboxyl-terminal hydrolase 17	GO:0006511; ubiquitin-dependent protein catabolic process; process GO:0036459; ubiquitinyl hydrolase activity; function	K11855 ubiquitin carboxyl-terminal hydrolase 36/42 [EC:3.4.19.12]
peak13119	scaffold100	888527	891069	581	357	400	600	244	295	-1.1496	0.00494127	0.116377	PAU001111.1	uncharacterized protein At5g41620	---	---
peak12420	scaffold1	2031813	2034551	720	353	503	672	261	384	-1.15009	0.00705453	0.134871	PAU000071.1	microtubule-associated TORTIFOLIA1	GO:0005488; binding; function	---
peak17220	scaffold202	703663	706395	595	319	438	642	278	237	-1.15139	0.00609356	0.127386	PAU008474.2	nucleolin 2-like isoform X2	GO:0003676; nucleic acid binding; function	K13161 heterogeneous nuclear ribonucleoprotein R
peak16377	scaffold18	1235929	1239528	431	306	511	491	372	247	-1.15253	0.00225431	0.0840252	PAU006907.1	myb X-like	---	---
peak13020	scaffold10	2483923	2486453	370	296	367	454	317	155	-1.1564	0.00798228	0.142015	PAU000944.1	importin-11 isoform X1	GO:0005488; binding; function GO:0006886; intracellular protein transport; process GO:0008536; Ran GTPase binding; function	K17301 coatomer, subunit beta
peak14071	scaffold12	1634257	1637566	387	282	482	418	315	278	-1.1575	0.00257447	0.0902451	PAU002752.1	LOB domain-containing 29	---	K13945
peak19461	scaffold289	290755	293414	744	322	502	603	504	246	-1.16136	0.00315115	0.098864	PAU012636.1	---	---	---
peak20466	scaffold309	511058	513053	634	234	328	452	324	225	-1.16208	0.00421988	0.111288	PAU014330.1	heat shock 83	GO:0005524; ATP binding; function GO:0006457; protein folding; process GO:0006950; response to stress; process GO:0051082; unfolded protein binding; function	K04079 molecular chaperone HtpG
peak19406	scaffold286	372646	375565	722	313	470	713	407	171	-1.16248	0.00977798	0.151178	PAU012542.1	pentatricopeptide repeat-containing At1g03540	---	K15271 ATP-dependent DNA helicase HFM1/MER3 [EC:3.6.4.12]
peak20810	scaffold321	402463	406754	1729	758	873	1326	815	667	-1.16338	0.00446449	0.113264	PAU014975.2	cinnamoyl- reductase 1-like	GO:0003824; catalytic activity; function GO:0003854; 3-beta-hydroxy-delta5-steroid dehydrogenase activity; function GO:0006694; steroid biosynthetic process; process GO:0016616; oxidoreductase activity, acting on the CH-OH group of donors, NAD or NADP as acceptor; function GO:0050662; coenzyme binding; function GO:0055114; oxidation-reduction process; process	K09753 cinnamoyl-CoA reductase [EC:1.2.1.44]
peak20279	scaffold303	389648	392180	630	369	394	577	224	356	-1.16388	0.00473528	0.115284	PAU014042.1	transcription factor IIIA	GO:0046872; metal ion binding; function	K09191 general transcription factor IIIA
peak12665	scaffold1	4817133	4819919	587	373	432	654	222	296	-1.16477	0.00671008	0.13209	PAU000417.2	NAR1	---	---
peak4292	scaffold231	653948	656987	465	304	394	393	355	262	-1.16806	0.00112842	0.0623414	PAU010179.3	sulfhydryl oxidase 2 isoform X1	GO:0016972; thiol oxidase activity; function GO:0045454; cell redox homeostasis; process GO:0055114; oxidation-reduction process; process	K10758 thiol oxidase [EC:1.8.3.2]
peak27244	scaffold708	152275	153509	836	647	929	639	815	667	-1.16824	0.00139936	0.0675662	PAU027339.1	glycoside hydrolase family 1	GO:0004553; hydrolase activity, hydrolyzing O-glycosyl compounds; function GO:0005975; carbohydrate metabolic process; process	K01188 beta-glucosidase [EC:3.2.1.21]
peak20581	scaffold31	1367473	1369643	355	247	249	315	226	188	-1.17594	0.00773145	0.14025	PAU014494.1	probable plastid-lipid-associated chloroplastic	---	---
peak9360	scaffold530	60813	64078	519	375	510	621	506	132	-1.17739	0.00854504	0.145247	PAU023421.1	subtilisin-like protease	GO:0004252; serine-type endopeptidase activity; function GO:0006508; proteolysis; process	K18443 golgi-specific brefeldin A-resistance guanine nucleotide exchange factor 1
peak12866	scaffold10	833850	836417	450	270	309	327	352	208	-1.18253	0.00273475	0.0924766	PAU000728.1	UDP-glycosyltransferase 86A1-like	GO:0008152; metabolic process; process GO:0016758; transferase activity, transferring hexosyl groups; function	K13691 pathogen-inducible salicylic acid glucosyltransferase [EC:2.4.1.-]
peak16201	scaffold178	526173	528656	727	373	477	603	317	378	-1.18498	0.00250556	0.0888666	PAU006624.1	BCCIP homolog	---	K15262 protein BCP1
peak12743	scaffold1	5629795	5632532	872	421	504	770	525	229	-1.18616	0.00548205	0.121182	PAU000529.1	UPF0051 chloroplastic-like	GO:0016226; iron-sulfur cluster assembly; process	K07033 uncharacterized protein
peak16081	scaffold172	286957	289846	586	322	408	555	439	144	-1.19014	0.00505782	0.117499	PAU006391.1	peptide chain release factor chloroplastic	GO:0003747; translation release factor activity; function GO:0005737; cytoplasm; component GO:0006415; translational termination; process GO:0016149; translation release factor activity, codon specific; function	K02836 peptide chain release factor 2
peak3037	scaffold18	1904680	1907864	504	409	432	514	258	357	-1.19045	0.00190196	0.0783246	PAU006995.1	pentatricopeptide repeat-containing mitochondrial	---	K00901 diacylglycerol kinase (ATP) [EC:2.7.1.107]
peak16166	scaffold177	363382	369980	829	704	864	1173	558	346	-1.19185	0.00824753	0.143253	PAU006570.1	SAC3 family A isoform X1	---	---
peak20357	scaffold307	233961	237404	572	304	352	480	336	213	-1.19716	0.00197487	0.0794505	PAU014180.1	probable E3 ubiquitin- ligase XERICO	GO:0005515; protein binding; function GO:0008270; zinc ion binding; function	K16285 RING/U-box domain-containing protein [EC:2.3.2.27]
peak20024	scaffold3	3026566	3028668	558	315	341	426	208	344	-1.20133	0.00326275	0.10063	PAU013606.2	3-ketoacyl- synthase 4	GO:0003824; catalytic activity; function GO:0006633; fatty acid biosynthetic process; process GO:0008152; metabolic process; process GO:0008610; lipid biosynthetic process; process GO:0016020; membrane; component GO:0016747; transferase activity, transferring acyl groups other than amino-acyl groups; function	K15397 3-ketoacyl-CoA synthase [EC:2.3.1.199]
peak578	scaffold10	279542	281760	319	243	309	348	189	195	-1.20416	0.00878655	0.146306	PAU000667.1	peroxiredoxin-2E- chloroplastic-like	GO:0016491; oxidoreductase activity; function	K03386 peroxiredoxin (alkyl hydroperoxide reductase subunit C) [EC:1.11.1.15]
peak13068	scaffold100	142974	147728	656	572	593	908	318	310	-1.20597	0.00855801	0.145247	PAU001023.2	TPR2-like isoform X1	GO:0005515; protein binding; function GO:0006355; regulation of transcription, DNA-templated; process	K14963 COMPASS component SWD3
peak15879	scaffold166	467413	470361	690	370	422	682	237	282	-1.20628	0.00569231	0.123496	PAU006011.1	rac-like GTP-binding 5	GO:0005525; GTP binding; function GO:0005622; intracellular; component GO:0007165; signal transduction; process GO:0007264; small GTPase mediated signal transduction; process GO:0015031; protein transport; process GO:0016020; membrane; component	K04392 Ras-related C3 botulinum toxin substrate 1
peak5597	scaffold3	2992376	2994712	485	265	355	386	328	212	-1.20843	0.00184496	0.0771783	PAU013600.1	pfkB-type carbohydrate kinase family	---	K02973 small subunit ribosomal protein S23e
peak5606	scaffold3	3135008	3136673	246	161	188	222	153	123	-1.20853	0.00924231	0.14777	PAU013619.2	uncharacterized protein LOC105159233 isoform X1	---	---
peak489	scaffold1	4875494	4878861	446	311	353	489	214	217	-1.21106	0.00505117	0.117473	PAU000423.1	scarecrow 13	---	K14494 DELLA protein
peak13469	scaffold11	641119	644855	426	368	506	516	251	319	-1.21487	0.00225972	0.0840252	PAU001712.1	microtubule-associated RP EB family member 1C	GO:0005515; protein binding; function GO:0008017; microtubule binding; function	K10436 microtubule-associated protein, RP/EB family
peak875	scaffold105	931600	935689	495	344	558	593	221	332	-1.21622	0.00428099	0.111586	PAU001438.1	cytokinin dehydrogenase 1-like	GO:0003824; catalytic activity; function GO:0008762; UDP-N-acetylmuramate dehydrogenase activity; function GO:0009690; cytokinin metabolic process; process GO:0016491; oxidoreductase activity; function GO:0016614; oxidoreductase activity, acting on CH-OH group of donors; function GO:0019139; cytokinin dehydrogenase activity; function GO:0050660; flavin adenine dinucleotide binding; function GO:00…	K00279 cytokinin dehydrogenase [EC:1.5.99.12]
peak9998	scaffold596	80757	82761	470	269	357	320	506	132	-1.21752	0.00499749	0.116819	PAU024990.3	vacuolar amino acid transporter 1-like isoform X1	---	K15015 solute carrier family 32 (vesicular inhibitory amino acid transporter)
peak371	scaffold1	2025753	2028856	543	356	383	461	244	335	-1.21854	0.00145524	0.0686698	PAU000070.1	uncharacterized protein LOC105174845 isoform X2	---	---
peak3374	scaffold198	171886	174892	435	351	409	478	290	238	-1.21865	0.00164516	0.0727	PAU007958.1	taxadiene 5-alpha hydroxylase	GO:0005506; iron ion binding; function GO:0016705; oxidoreductase activity, acting on paired donors, with incorporation or reduction of molecular oxygen; function GO:0020037; heme binding; function GO:0055114; oxidation-reduction process; process	K07437 cytochrome P450, family 26, subfamily A
peak20719	scaffold319	312372	314767	441	272	459	252	590	194	-1.21912	0.00295548	0.0956098	PAU014809.1	pelargonidin 3-O-(6-caffeoylglucoside) 5-O-(6-O-malonylglucoside) 4 -malonyltransferase-like	GO:0016747; transferase activity, transferring acyl groups other than amino-acyl groups; function	K13065 shikimate O-hydroxycinnamoyltransferase [EC:2.3.1.133]
peak12962	scaffold10	1804332	1807905	670	411	406	732	204	263	-1.2194	0.00922923	0.147724	PAU000849.1	uncharacterized protein LOC105161598	---	---
peak17143	scaffold200	600978	607094	879	637	790	1101	558	287	-1.22307	0.00724129	0.136371	PAU008342.1	vacuolar sorting-associated 18 homolog	GO:0006886; intracellular protein transport; process GO:0016192; vesicle-mediated transport; process	---
peak13025	scaffold10	2553310	2556936	455	370	482	590	272	233	-1.22332	0.00304557	0.0975489	PAU000956.1	importin subunit beta-1-like	GO:0005488; binding; function GO:0005515; protein binding; function GO:0006886; intracellular protein transport; process GO:0008536; Ran GTPase binding; function	K14293 importin subunit beta-1
peak16432	scaffold18	1865166	1868567	1062	541	576	966	568	259	-1.22509	0.00643211	0.128977	PAU006993.1	AUXIN SIGNALING F-BOX 2	GO:0005515; protein binding; function	K14485 transport inhibitor response 1
peak15993	scaffold170	533046	536323	506	327	439	610	250	187	-1.23081	0.00533	0.119679	PAU006251.1	binding partner of ACD11 1-like	GO:0003676; nucleic acid binding; function	---
peak9867	scaffold58	1232599	1235642	464	324	435	426	506	132	-1.23339	0.00350245	0.104255	PAU024623.1	---	---	---
peak2257	scaffold145	964339	967949	548	420	437	679	225	244	-1.23383	0.00549409	0.121182	PAU005025.1	methyltransferase 22 isoform X1	---	---
peak12817	scaffold10	199393	202615	682	350	456	670	289	237	-1.23673	0.00349381	0.104255	PAU000658.1	fructose-bisphosphate aldolase cytoplasmic isozyme	GO:0004332; fructose-bisphosphate aldolase activity; function GO:0006096; glycolytic process; process	K01623 fructose-bisphosphate aldolase, class I [EC:4.1.2.13]
peak10482	scaffold63	237626	240911	377	388	514	493	506	132	-1.23978	0.00494261	0.116377	PAU026158.1	zinc finger CCCH domain-containing 18-like isoform X2	GO:0003676; nucleic acid binding; function GO:0046872; metal ion binding; function	---
peak6125	scaffold321	154195	156491	268	233	339	348	237	127	-1.24428	0.00997522	0.151876	PAU014955.1	tpr repeat-containing thioredoxin ttl1	---	K09527 DnaJ homolog subfamily C member 7
peak14936	scaffold133	413060	416578	625	396	507	659	388	213	-1.24487	0.00263657	0.0907695	PAU004229.1	myosin-17-like	GO:0003774; motor activity; function GO:0005515; protein binding; function GO:0005524; ATP binding; function GO:0016459; myosin complex; component	K10357 myosin V
peak16681	scaffold19	58897	62337	542	414	469	691	274	205	-1.24589	0.00470403	0.115072	PAU007414.1	NDR1-like	---	---
peak13905	scaffold119	620287	624734	677	483	608	875	357	222	-1.24697	0.00750044	0.138467	PAU002500.1	tRNA(adenine(34)) chloroplastic	GO:0003824; catalytic activity; function GO:0008270; zinc ion binding; function GO:0016787; hydrolase activity; function	K11991 tRNA(adenine34) deaminase [EC:3.5.4.33]
peak13301	scaffold105	612895	617128	733	487	537	781	313	317	-1.24984	0.00365462	0.105822	PAU001409.1	zinc finger CCCH domain-containing 30	GO:0005515; protein binding; function GO:0046872; metal ion binding; function	K15172 transcription elongation factor SPT5
peak20039	scaffold3	3181083	3183596	536	323	381	529	240	222	-1.25412	0.0025999	0.0902451	PAU013624.1	arabinosyltransferase RRA3-like	---	K11714 rhamnogalacturonan II specific xylosyltransferase [EC:2.4.2.-]
peak19188	scaffold278	651059	653470	671	292	440	351	494	291	-1.25473	0.000304274	0.0317525	PAU012199.1	flavin-containing monooxygenase FMO GS-OX-like 2	GO:0004499; N,N-dimethylaniline monooxygenase activity; function GO:0050660; flavin adenine dinucleotide binding; function GO:0050661; NADP binding; function GO:0055114; oxidation-reduction process; process	K00485 dimethylaniline monooxygenase (N-oxide forming) [EC:1.14.13.8]
peak13898	scaffold119	542429	544780	386	261	266	376	279	104	-1.25501	0.00985703	0.15126	PAU002493.2	choline ethanolaminephosphotransferase 1	GO:0008654; phospholipid biosynthetic process; process GO:0016020; membrane; component GO:0016780; phosphotransferase activity, for other substituted phosphate groups; function	K00993 ethanolaminephosphotransferase [EC:2.7.8.1]
peak19160	scaffold278	282233	284830	628	318	403	581	409	117	-1.2565	0.00626832	0.128623	PAU012161.1	pentatricopeptide repeat-containing At2g44880	---	K01074 palmitoyl-protein thioesterase [EC:3.1.2.22]
peak16102	scaffold172	622419	627107	610	450	767	499	487	505	-1.2566	0.000826554	0.0540754	PAU006417.1	LRR receptor kinase BAK1	GO:0004672; protein kinase activity; function GO:0005524; ATP binding; function GO:0006468; protein phosphorylation; process GO:0016772; transferase activity, transferring phosphorus-containing groups; function	K04730 interleukin-1 receptor-associated kinase 1 [EC:2.7.11.1]
peak12369	scaffold990	8031	9838	345	321	436	330	506	132	-1.25767	0.00413453	0.110757	PAU031087.1	chloroplastic mitochondrial	---	K12260 sulfiredoxin [EC:1.8.98.2]
peak577	scaffold10	266218	269481	442	302	404	557	211	161	-1.25878	0.00754625	0.138705	PAU000666.1	enolase	GO:0000015; phosphopyruvate hydratase complex; component GO:0000287; magnesium ion binding; function GO:0004634; phosphopyruvate hydratase activity; function GO:0006096; glycolytic process; process	K01689 enolase [EC:4.2.1.11]
peak12465	scaffold1	2553405	2556006	1029	480	529	949	270	348	-1.26073	0.00998751	0.151926	PAU000135.1	ethylene-responsive transcription factor 3-like	GO:0003677; DNA binding; function GO:0003700; sequence-specific DNA binding transcription factor activity; function GO:0006355; regulation of transcription, DNA-templated; process	K09286 EREBP-like factor
peak14202	scaffold121	218390	221664	503	354	452	570	239	242	-1.26108	0.00239367	0.0860393	PAU002972.1	K(+) efflux antiporter chloroplastic	GO:0006812; cation transport; process GO:0006813; potassium ion transport; process GO:0015299; solute:proton antiporter activity; function GO:0016021; integral component of membrane; component GO:0055085; transmembrane transport; process	---
peak9166	scaffold52	1194546	1198457	410	370	507	476	506	132	-1.26116	0.00359055	0.10517	PAU022982.1	transport Sec61 subunit alpha-like	GO:0015031; protein transport; process GO:0016020; membrane; component	K10956 protein transport protein SEC61 subunit alpha
peak20351	scaffold307	123988	128238	759	482	528	642	418	358	-1.26155	0.000776148	0.0531707	PAU014170.1	2,3-bisphosphoglycerate-independent phosphoglycerate mutase	GO:0003824; catalytic activity; function GO:0004619; phosphoglycerate mutase activity; function GO:0005737; cytoplasm; component GO:0006007; glucose catabolic process; process GO:0008152; metabolic process; process GO:0030145; manganese ion binding; function GO:0046872; metal ion binding; function	K15633 2,3-bisphosphoglycerate-independent phosphoglycerate mutase [EC:5.4.2.12]
peak19648	scaffold295	415826	421235	587	517	849	826	536	279	-1.26178	0.00387563	0.108791	PAU012939.1	aluminum-activated malate transporter 10	GO:0015743; malate transport; process	---
peak16815	scaffold19	1718768	1721571	367	325	500	576	271	146	-1.26269	0.00753446	0.138642	PAU007635.1	myb family transcription factor APL isoform X1	GO:0003677; DNA binding; function GO:0003682; chromatin binding; function	K14317 nuclear pore complex protein Nup214
peak19403	scaffold286	342051	345723	325	318	500	514	245	188	-1.26592	0.00529852	0.11956	PAU012539.2	STRUBBELIG-RECEPTOR FAMILY 3-like	GO:0004672; protein kinase activity; function GO:0005515; protein binding; function GO:0005524; ATP binding; function GO:0006468; protein phosphorylation; process GO:0016772; transferase activity, transferring phosphorus-containing groups; function	K04730 interleukin-1 receptor-associated kinase 1 [EC:2.7.11.1]
peak1012	scaffold11	1392507	1394691	198	238	231	267	162	127	-1.26858	0.00969064	0.151178	PAU001794.1	reticulon B13	---	---
peak707	scaffold10	2815206	2818106	305	283	365	388	286	127	-1.2699	0.00697932	0.13444	PAU000990.1	DETOXIFICATION 53	GO:0006855; drug transmembrane transport; process GO:0015238; drug transmembrane transporter activity; function GO:0015297; antiporter activity; function GO:0016020; membrane; component GO:0055085; transmembrane transport; process	K03327 multidrug resistance protein, MATE family
peak14939	scaffold133	460488	463081	700	412	452	782	285	175	-1.27064	0.0089328	0.146441	PAU004232.1	ankyrin repeat-containing At5g02620-like	GO:0005515; protein binding; function	K19626 inversin
peak417	scaffold1	3328599	3331560	258	245	387	376	220	143	-1.27147	0.00947225	0.149829	PAU000238.1	uncharacterized protein At4g26485	---	K19307 25S rRNA (uracil2634-N3)-methyltransferase [EC:2.1.1.313]
peak14942	scaffold133	505897	508194	551	285	375	513	238	199	-1.27326	0.00291114	0.0953733	PAU004237.2	omega- chloroplastic-like	GO:0006807; nitrogen compound metabolic process; process GO:0016810; hydrolase activity, acting on carbon-nitrogen (but not peptide) bonds; function	K13566 omega-amidase [EC:3.5.1.3]
peak17022	scaffold2	112073	114815	524	330	359	483	218	250	-1.27331	0.00197569	0.0794505	PAU008001.1	Ankyrin repeat domain-containing 50 isoform 1	---	---
peak18771	scaffold260	148918	150758	460	255	275	347	165	248	-1.27447	0.00572763	0.123883	PAU011457.1	tryptophan--tRNA cytoplasmic	GO:0000166; nucleotide binding; function GO:0004812; aminoacyl-tRNA ligase activity; function GO:0004830; tryptophan-tRNA ligase activity; function GO:0005524; ATP binding; function GO:0005737; cytoplasm; component GO:0006418; tRNA aminoacylation for protein translation; process GO:0006436; tryptophanyl-tRNA aminoacylation; process	K01867 tryptophanyl-tRNA synthetase [EC:6.1.1.2]
peak20542	scaffold31	899887	901777	468	265	312	404	180	226	-1.27594	0.00455735	0.113797	PAU014452.1	alcohol dehydrogenase class-3	GO:0006069; ethanol oxidation; process GO:0008270; zinc ion binding; function GO:0016491; oxidoreductase activity; function GO:0051903; S-(hydroxymethyl)glutathione dehydrogenase activity; function GO:0055114; oxidation-reduction process; process	K00121 S-(hydroxymethyl)glutathione dehydrogenase / alcohol dehydrogenase [EC:1.1.1.284 1.1.1.1]
peak17243	scaffold203	268708	272465	407	391	420	613	160	203	-1.27769	0.00980644	0.151178	PAU008518.1	SIEVE ELEMENT OCCLUSION B-like	---	K17609 nucleoredoxin [EC:1.8.1.8]
peak12497	scaffold1	2886119	2889487	464	377	585	684	373	127	-1.27923	0.00827681	0.14344	PAU000181.1	calcium-transporting atpase plasma membrane-type	GO:0000166; nucleotide binding; function GO:0016021; integral component of membrane; component GO:0046872; metal ion binding; function	K01537 Ca2+-transporting ATPase [EC:3.6.3.8]
peak20676	scaffold312	421437	424590	386	291	447	334	351	235	-1.28134	0.000679923	0.0488789	PAU014631.1	ATP synthase delta chloroplastic	GO:0015986; ATP synthesis coupled proton transport; process GO:0016020; membrane; component GO:0046933; proton-transporting ATP synthase activity, rotational mechanism; function	K02113 F-type H+-transporting ATPase subunit delta
peak3109	scaffold183	524247	527222	430	320	437	518	320	136	-1.28134	0.00388742	0.108791	PAU007196.1	receptor kinase ANXUR1	GO:0004672; protein kinase activity; function GO:0005524; ATP binding; function GO:0006468; protein phosphorylation; process GO:0016772; transferase activity, transferring phosphorus-containing groups; function	K04730 interleukin-1 receptor-associated kinase 1 [EC:2.7.11.1]
peak19619	scaffold295	48246	51018	427	284	380	452	287	145	-1.28187	0.00356423	0.104982	PAU012899.1	uncharacterized protein LOC105173510 isoform X2	GO:0003677; DNA binding; function GO:0003682; chromatin binding; function	K09422 myb proto-oncogene protein, plant
peak20553	scaffold31	1021720	1024494	594	309	378	496	288	218	-1.28367	0.00114366	0.0623954	PAU014460.1	uncharacterized protein LOC105163485	---	K09338 homeobox-leucine zipper protein
peak14079	scaffold12	1752113	1753706	303	180	221	139	150	249	-1.28386	0.00835922	0.144256	PAU002768.1	mitochondrial inner membrane protease subunit 2-like	GO:0006508; proteolysis; process GO:0008236; serine-type peptidase activity; function GO:0016020; membrane; component	K09647 mitochondrial inner membrane protease subunit 1 [EC:3.4.21.-]
peak7754	scaffold41	1690910	1695084	543	495	608	744	506	132	-1.28434	0.00867034	0.145909	PAU019316.1	S-type anion channel SLAH2-like	GO:0006873; cellular ion homeostasis; process GO:0008308; voltage-gated anion channel activity; function GO:0016021; integral component of membrane; component GO:0055085; transmembrane transport; process	---
peak6132	scaffold321	313629	315507	444	368	505	465	544	115	-1.28533	0.00410119	0.110757	PAU014966.1	uncharacterized protein LOC105163691	---	K03509 DNA polymerase eta [EC:2.7.7.7]
peak6995	scaffold37	1831493	1833585	402	374	572	509	506	132	-1.28836	0.0038487	0.108763	PAU017304.1	probable LRR receptor-like serine threonine- kinase At3g47570	GO:0004672; protein kinase activity; function GO:0005515; protein binding; function GO:0005524; ATP binding; function GO:0006468; protein phosphorylation; process GO:0016772; transferase activity, transferring phosphorus-containing groups; function	K13420 LRR receptor-like serine/threonine-protein kinase FLS2 [EC:2.7.11.1]
peak15992	scaffold170	513515	517199	788	496	496	876	297	219	-1.28982	0.00786461	0.141519	PAU006250.1	syntaxin-22-like	GO:0005484; SNAP receptor activity; function GO:0005515; protein binding; function GO:0006886; intracellular protein transport; process GO:0016020; membrane; component GO:0016192; vesicle-mediated transport; process	K08488 syntaxin 7
peak7286	scaffold389	334759	338668	464	340	534	483	506	132	-1.29199	0.00274817	0.0926218	PAU018032.1	60S ribosomal export NMD3-like	---	K07562 nonsense-mediated mRNA decay protein 3
peak19882	scaffold3	1267045	1269966	718	374	438	649	176	325	-1.29204	0.00536655	0.119981	PAU013389.1	lysM domain-containing GPI-anchored 1-like	---	K13473 chitin elicitor-binding protein
peak1209	scaffold1142	15092	16806	205	169	234	236	180	83	-1.29383	0.00899963	0.14645	PAU002242.1	NRT1 PTR FAMILY -like	GO:0005215; transporter activity; function GO:0006810; transport; process GO:0016020; membrane; component	K14638 solute carrier family 15 (peptide/histidine transporter), member 3/4
peak12774	scaffold1	6050965	6053448	464	297	265	377	303	141	-1.29391	0.00351627	0.104359	PAU000581.1	uncharacterized protein LOC105175432 isoform X1	---	---
peak13305	scaffold105	665802	668169	616	311	422	503	293	248	-1.29415	0.000732634	0.0516286	PAU001412.1	probable galactinol--sucrose galactosyltransferase 2	---	K06617 raffinose synthase [EC:2.4.1.82]
peak3636	scaffold21	559254	563417	496	399	658	652	295	290	-1.29499	0.00260367	0.0902451	PAU008800.1	probable glycosyltransferase At5g03795	---	K18789 xylogalacturonan beta-1,3-xylosyltransferase [EC:2.4.2.41]
peak13932	scaffold119	1058189	1062584	661	373	499	654	289	248	-1.29529	0.00199232	0.0799364	PAU002546.1	heat stress transcription factor C-1	GO:0003700; sequence-specific DNA binding transcription factor activity; function GO:0005634; nucleus; component GO:0006355; regulation of transcription, DNA-templated; process GO:0009408; response to heat; process GO:0043565; sequence-specific DNA binding; function	K09419 heat shock transcription factor, other eukaryote
peak15871	scaffold166	366879	370414	674	507	618	816	246	338	-1.29578	0.0052149	0.118819	PAU006001.1	serine threonine- kinase ACR4	GO:0004672; protein kinase activity; function GO:0005524; ATP binding; function GO:0006468; protein phosphorylation; process GO:0016772; transferase activity, transferring phosphorus-containing groups; function	K04730 interleukin-1 receptor-associated kinase 1 [EC:2.7.11.1]
peak15366	scaffold145	560864	567958	798	716	1014	980	625	443	-1.29774	0.00160835	0.0717108	PAU004982.1	pleiotropic drug resistance 1-like	GO:0005524; ATP binding; function GO:0016020; membrane; component GO:0016887; ATPase activity; function	K05681 ATP-binding cassette, subfamily G (WHITE), member 2
peak628	scaffold10	1409887	1412307	285	194	287	281	197	132	-1.30169	0.00538266	0.120089	PAU000802.1	uncharacterized protein LOC105174401 isoform X1	---	---
peak14214	scaffold121	359578	362508	728	398	424	669	219	283	-1.30325	0.00360194	0.105397	PAU002996.1	F-box kelch-repeat SKIP4	GO:0005515; protein binding; function GO:0046872; metal ion binding; function	K10443 kelch-like protein 2/3
peak16746	scaffold19	945439	949107	346	329	479	434	366	155	-1.30361	0.00209805	0.0817732	PAU007534.1	oligopeptide transporter 1-like	GO:0055085; transmembrane transport; process	K04773 protease IV [EC:3.4.21.-]
peak5817	scaffold306	396554	398668	285	226	361	313	282	119	-1.30729	0.00594682	0.126317	PAU014144.1	Glycosyl family 2	---	---
peak3375	scaffold198	229159	232474	453	369	487	560	156	289	-1.31148	0.00464433	0.114481	PAU007959.1	protodermal factor 1-like	---	---
peak13276	scaffold105	371903	375489	803	459	526	619	469	303	-1.31263	0.000468313	0.0406311	PAU001371.2	enoyl-[acyl-carrier- ] reductase [NADH] chloroplastic-like	---	K00208 enoyl-[acyl-carrier protein] reductase I [EC:1.3.1.9 1.3.1.10]
peak6049	scaffold319	411486	413739	269	225	364	293	274	132	-1.31452	0.00492154	0.116304	PAU014810.1	BURP domain-containing 16-like	---	K06699 proteasome activator subunit 4
peak9179	scaffold52	1298466	1302521	503	501	591	679	506	132	-1.31973	0.00579991	0.124409	PAU022992.1	probable LRR receptor-like serine threonine- kinase At3g47570	GO:0004672; protein kinase activity; function GO:0005515; protein binding; function GO:0005524; ATP binding; function GO:0006468; protein phosphorylation; process GO:0016772; transferase activity, transferring phosphorus-containing groups; function	K13420 LRR receptor-like serine/threonine-protein kinase FLS2 [EC:2.7.11.1]
peak9144	scaffold52	855266	859775	478	479	694	727	506	132	-1.31976	0.00820989	0.143098	PAU022939.1	potassium channel KAT1	GO:0005216; ion channel activity; function GO:0005249; voltage-gated potassium channel activity; function GO:0005515; protein binding; function GO:0006811; ion transport; process GO:0006813; potassium ion transport; process GO:0016020; membrane; component GO:0055085; transmembrane transport; process	K04957 hyperpolarization activated cyclic nucleotide-gated potassium channel 4
peak5155	scaffold282	309512	313565	426	386	498	557	301	187	-1.32089	0.00160722	0.0717108	PAU012366.2	transcription factor bHLH155-like isoform X2	GO:0046983; protein dimerization activity; function	K08867 WNK lysine deficient protein kinase [EC:2.7.11.1]
peak5500	scaffold3	814346	818295	451	359	478	605	154	227	-1.32455	0.00635693	0.128945	PAU013331.1	ATPase family AAA domain-containing At1g05910 isoform X1	GO:0005515; protein binding; function GO:0005524; ATP binding; function	K13525 transitional endoplasmic reticulum ATPase
peak5827	scaffold306	564949	567476	349	243	418	376	364	85	-1.32666	0.0091678	0.147553	PAU014156.1	BEL1-like homeodomain 4	GO:0003677; DNA binding; function GO:0006355; regulation of transcription, DNA-templated; process	K15613 homeobox protein Meis1
peak7053	scaffold373	114500	118283	451	398	563	525	506	132	-1.32736	0.00252338	0.0892689	PAU017446.1	---	---	---
peak20195	scaffold30	1708732	1711173	408	291	414	422	158	261	-1.32807	0.0034065	0.103334	PAU013875.1	patatin 2	GO:0006629; lipid metabolic process; process GO:0008152; metabolic process; process	K16815 calcium-independent phospholipase A2-gamma
peak16824	scaffold19	1824187	1828106	615	443	525	694	153	336	-1.329	0.00742833	0.13785	PAU007648.2	zinc finger CCCH domain-containing 37 isoform X2	GO:0046872; metal ion binding; function	K03260 translation initiation factor 4G
peak7424	scaffold394	49542	53418	533	334	471	443	506	132	-1.32912	0.00148134	0.0691172	PAU018364.1	E3 ubiquitin- ligase MIEL1	GO:0005515; protein binding; function GO:0008270; zinc ion binding; function	K10144 RING finger and CHY zinc finger domain-containing protein 1 [EC:2.3.2.27]
peak9173	scaffold52	1243219	1247934	516	438	625	647	506	132	-1.33244	0.00478321	0.115307	PAU022988.1	cellulose synthase	GO:0016020; membrane; component GO:0016760; cellulose synthase (UDP-forming) activity; function GO:0030244; cellulose biosynthetic process; process	K10999 cellulose synthase A [EC:2.4.1.12]
peak5708	scaffold30	1888200	1891111	406	332	394	503	262	128	-1.33334	0.00404905	0.110382	PAU013886.1	cellulose synthase D1	GO:0016020; membrane; component GO:0016760; cellulose synthase (UDP-forming) activity; function GO:0030244; cellulose biosynthetic process; process	K00770 1,4-beta-D-xylan synthase [EC:2.4.2.24]
peak6955	scaffold37	122894	126634	617	433	548	642	506	132	-1.33371	0.00381548	0.108578	PAU017062.1	glycerophosphodiester phosphodiesterase GDPD4 isoform X1	GO:0006071; glycerol metabolic process; process GO:0006629; lipid metabolic process; process GO:0008081; phosphoric diester hydrolase activity; function GO:0008889; glycerophosphodiester phosphodiesterase activity; function	---
peak745	scaffold100	670511	672635	296	228	319	319	181	153	-1.33648	0.00467862	0.1149	PAU001082.1	histidine-rich glyco -like	---	---
peak5833	scaffold307	194953	196598	241	183	220	250	155	97	-1.33756	0.00614301	0.127571	PAU014176.1	JASON isoform X1	---	---
peak869	scaffold105	691319	693759	392	274	343	376	219	179	-1.33989	0.00234495	0.0854483	PAU001415.3	EFR3 homolog B isoform X1	GO:0005488; binding; function	---
peak14706	scaffold13	849677	851968	542	302	349	421	272	208	-1.34106	0.000660228	0.048076	PAU003871.1	Universal stress A	GO:0006950; response to stress; process	---
peak3398	scaffold2	443602	445467	247	214	232	282	160	100	-1.34133	0.00711833	0.135458	PAU008031.1	BTB POZ and MATH domain-containing 4-like	GO:0005515; protein binding; function	K10523 speckle-type POZ protein
peak5503	scaffold3	905543	907344	306	198	251	301	118	145	-1.34643	0.00789532	0.141653	PAU013343.2	uncharacterized protein LOC105176226	GO:0004725; protein tyrosine phosphatase activity; function GO:0006470; protein dephosphorylation; process GO:0016311; dephosphorylation; process GO:0016791; phosphatase activity; function	K18038 tyrosine-protein phosphatase non-receptor type 9 [EC:3.1.3.48]
peak3700	scaffold21	1846172	1847937	242	192	275	145	123	257	-1.34682	0.00843333	0.144761	PAU008945.1	phosphatidylinositol N-acetylglucosaminyltransferase subunit A	GO:0009058; biosynthetic process; process	K06119 sulfoquinovosyltransferase [EC:2.4.1.-]
peak20041	scaffold3	3191436	3193379	539	270	280	470	202	137	-1.34689	0.006117	0.127503	PAU013627.1	APO mitochondrial	GO:0003723; RNA binding; function	K00700 1,4-alpha-glucan branching enzyme [EC:2.4.1.18]
peak19115	scaffold276	208668	212378	946	604	582	995	440	193	-1.34742	0.00676261	0.132678	PAU012094.1	kinase chloroplastic-like	GO:0004672; protein kinase activity; function GO:0005524; ATP binding; function GO:0006468; protein phosphorylation; process GO:0016772; transferase activity, transferring phosphorus-containing groups; function	K04733 interleukin-1 receptor-associated kinase 4 [EC:2.7.11.1]
peak12329	scaffold99	333135	337189	469	465	530	553	506	132	-1.34881	0.00231585	0.0850265	PAU030977.1	cyclic nucleotide-gated ion channel 1-like	GO:0005216; ion channel activity; function GO:0006811; ion transport; process GO:0016020; membrane; component GO:0055085; transmembrane transport; process	K05391 cyclic nucleotide gated channel, other eukaryote
peak15369	scaffold145	681570	683535	641	264	347	423	319	190	-1.34935	0.000774926	0.0531707	PAU004992.1	katanin p60 ATPase-containing subunit A1	GO:0005524; ATP binding; function	K07767 katanin p60 ATPase-containing subunit A1 [EC:3.6.4.3]
peak2222	scaffold145	198418	199656	200	131	216	212	118	88	-1.35117	0.00751428	0.138467	PAU004933.1	cucumber peeling cupredoxin-like	GO:0009055; electron carrier activity; function	---
peak12476	scaffold1	2670742	2672967	540	252	343	492	138	192	-1.35226	0.00717813	0.135897	PAU000150.1	serine threonine- phosphatase PP-X isozyme 2	GO:0016787; hydrolase activity; function	K15423 serine/threonine-protein phosphatase 4 catalytic subunit [EC:3.1.3.16]
peak20335	scaffold306	357584	359673	570	276	372	581	193	126	-1.35671	0.00815634	0.142877	PAU014140.4	#NAME?	GO:0004725; protein tyrosine phosphatase activity; function GO:0006470; protein dephosphorylation; process GO:0008146; sulfotransferase activity; function	K08059 interferon, gamma-inducible protein 30
peak14120	scaffold12	2271740	2274374	469	313	392	460	217	204	-1.35726	0.0012982	0.0651675	PAU002832.2	glycine-rich RNA-binding 8-like	GO:0003676; nucleic acid binding; function	K14525 ribonucleases P/MRP protein subunit RPP25 [EC:3.1.26.5]
peak1906	scaffold13	2164500	2167131	361	247	287	367	212	107	-1.35775	0.00606837	0.127386	PAU004025.2	mitochondrial import inner membrane translocase subunit TIM22-4-like	---	K17790 mitochondrial import inner membrane translocase subunit TIM22
peak6233	scaffold326	380024	381323	169	156	165	181	156	53	-1.35817	0.00984141	0.15126	PAU015184.1	2-alkenal reductase (NADP(+)-dependent)-like	GO:0008270; zinc ion binding; function GO:0016491; oxidoreductase activity; function GO:0055114; oxidation-reduction process; process	K07119 uncharacterized protein
peak17391	scaffold21	773690	779003	1622	709	817	1338	443	479	-1.36199	0.00475658	0.115307	PAU008827.2	E3 ubiquitin- ligase MIEL1-like	GO:0005515; protein binding; function GO:0008270; zinc ion binding; function	K10144 RING finger and CHY zinc finger domain-containing protein 1 [EC:2.3.2.27]
peak17346	scaffold21	255108	257883	817	379	441	699	180	288	-1.36204	0.00537438	0.119996	PAU008766.1	far upstream element-binding 2-like	GO:0003676; nucleic acid binding; function GO:0003723; RNA binding; function	K13210 far upstream element-binding protein
peak13923	scaffold119	900507	902390	459	238	319	268	236	243	-1.36327	0.00113415	0.0623954	PAU002528.2	methionine aminopeptidase chloroplastic	GO:0004177; aminopeptidase activity; function GO:0006508; proteolysis; process GO:0008235; metalloexopeptidase activity; function	K01265 methionyl aminopeptidase [EC:3.4.11.18]
peak5675	scaffold3	4912640	4913495	213	107	152	111	88	140	-1.36562	0.00847731	0.144902	PAU013816.1	MORC family CW-type zinc finger 2-like isoform X3	GO:0008270; zinc ion binding; function	K19035 50S ribosomal protein 6
peak15915	scaffold166	893720	897063	1005	556	592	950	482	186	-1.3658	0.00530556	0.11956	PAU006073.1	virus resistant susceptible lipocalin	---	K14677 aminoacylase [EC:3.5.1.14]
peak961	scaffold109	744910	747035	271	235	336	230	190	217	-1.36779	0.00259481	0.0902451	PAU001618.1	SENSITIVE TO PROTON RHIZOTOXICITY 1	GO:0046872; metal ion binding; function	K12309 beta-galactosidase [EC:3.2.1.23]
peak6143	scaffold321	555338	556883	177	167	217	196	200	54	-1.36909	0.00953038	0.149907	PAU014991.1	dicarboxylate transporter chloroplastic	GO:0005215; transporter activity; function GO:0006814; sodium ion transport; process GO:0016020; membrane; component GO:0055085; transmembrane transport; process	K03319 divalent anion:Na+ symporter, DASS family
peak1007	scaffold11	1296546	1298196	226	153	210	230	78	123	-1.37093	0.00952737	0.149907	PAU001783.1	patatin 2	GO:0006629; lipid metabolic process; process GO:0008152; metabolic process; process	K16815 calcium-independent phospholipase A2-gamma
peak5783	scaffold303	358633	361001	360	229	277	378	181	93	-1.37133	0.00889635	0.146441	PAU014040.1	Alpha-L-arabinofuranosidase 1	GO:0046373; L-arabinose metabolic process; process GO:0046556; alpha-L-arabinofuranosidase activity; function	K01209 alpha-N-arabinofuranosidase [EC:3.2.1.55]
peak2988	scaffold18	873485	875801	303	255	329	375	133	156	-1.37181	0.00753143	0.138642	PAU006852.2	subtilisin-like protease	GO:0004252; serine-type endopeptidase activity; function GO:0006508; proteolysis; process	K18443 golgi-specific brefeldin A-resistance guanine nucleotide exchange factor 1
peak16552	scaffold183	311785	316822	762	474	619	916	306	160	-1.37714	0.00880388	0.146388	PAU007164.2	pumilio homolog 24	GO:0003723; RNA binding; function GO:0005488; binding; function	K14844 pumilio homology domain family member 6
peak104	scaffold231	301149	302660	277	122	151	142	163	100	-1.37767	0.00338725	0.103051	PAU010141.1	LEAF RUST 10 DISEASE-RESISTANCE LOCUS RECEPTOR-LIKE PROTEIN KINASE-like	GO:0003824; catalytic activity; function GO:0004672; protein kinase activity; function GO:0005524; ATP binding; function GO:0006468; protein phosphorylation; process GO:0016772; transferase activity, transferring phosphorus-containing groups; function	K04733 interleukin-1 receptor-associated kinase 4 [EC:2.7.11.1]
peak20062	scaffold3	3440434	3444745	547	432	664	499	582	210	-1.38186	0.00053284	0.0436373	PAU013658.1	CO(2)-response secreted protease-like	GO:0004252; serine-type endopeptidase activity; function GO:0006508; proteolysis; process	K18443 golgi-specific brefeldin A-resistance guanine nucleotide exchange factor 1
peak3709	scaffold21	2095743	2096957	249	171	208	160	77	207	-1.38366	0.00868545	0.145909	PAU008962.2	WAT1-related At4g19185	GO:0016020; membrane; component GO:0016021; integral component of membrane; component GO:0022857; transmembrane transporter activity; function	K01623 fructose-bisphosphate aldolase, class I [EC:4.1.2.13]
peak3914	scaffold22	1490052	1491154	144	117	127	141	106	50	-1.38422	0.00974197	0.151178	PAU009356.1	(E,E)-geranyllinalool synthase	GO:0000287; magnesium ion binding; function GO:0008152; metabolic process; process GO:0010333; terpene synthase activity; function GO:0016829; lyase activity; function	K17982 geranyllinalool synthase [EC:4.2.3.144]
peak1879	scaffold13	1424345	1426270	266	185	246	283	143	95	-1.38531	0.00647776	0.129114	PAU003948.1	LEC14B homolog	GO:0005515; protein binding; function	K11801 WD repeat-containing protein 23
peak19665	scaffold295	590641	592924	755	361	345	692	153	185	-1.3855	0.00890235	0.146441	PAU012963.1	S-adenosyl-L-methionine-dependent methyltransferase	---	---
peak12243	scaffold958	21342	24714	613	310	420	391	506	132	-1.38682	0.000822419	0.0540754	PAU030713.1	cytochrome P450 CYP72A219-like	GO:0005506; iron ion binding; function GO:0016705; oxidoreductase activity, acting on paired donors, with incorporation or reduction of molecular oxygen; function GO:0020037; heme binding; function GO:0055114; oxidation-reduction process; process	K07426 cytochrome P450, family 4, subfamily B, polypeptide 1 [EC:1.14.14.1]
peak721	scaffold100	39779	42879	476	359	464	566	205	190	-1.38881	0.00202644	0.0803376	PAU001013.2	disease resistance RPM1-like	GO:0043531; ADP binding; function	K13457 disease resistance protein RPM1
peak14774	scaffold13	1606318	1609114	535	336	407	508	220	205	-1.38903	0.000996031	0.059062	PAU003969.1	pentatricopeptide repeat-containing At5g18950	---	K17964 leucine-rich PPR motif-containing protein, mitochondrial
peak3034	scaffold18	1843807	1845666	221	198	251	264	190	66	-1.38905	0.00832677	0.143878	PAU006988.1	CASP 1F2	---	---
peak14938	scaffold133	454648	457910	562	340	362	539	194	182	-1.39067	0.00228663	0.0844864	PAU004231.2	PLASTID MOVEMENT IMPAIRED 1-RELATED 1-like	---	---
peak1511	scaffold121	363916	365554	266	201	210	227	222	72	-1.39372	0.00494849	0.116377	PAU002997.1	60S ribosomal L36-2-like	GO:0003735; structural constituent of ribosome; function GO:0005622; intracellular; component GO:0005840; ribosome; component GO:0006412; translation; process	K02920 large subunit ribosomal protein L36e
peak19625	scaffold295	85635	88831	527	317	441	595	173	163	-1.39529	0.0046266	0.114156	PAU012904.3	class 3	GO:0006629; lipid metabolic process; process	---
peak16214	scaffold178	804106	806597	430	250	360	396	198	164	-1.39648	0.00235012	0.0854568	PAU006647.1	chaperone -like	---	K09514 DnaJ homolog subfamily B member 8
peak12381	scaffold1	493074	497868	1544	632	715	1243	451	340	-1.39833	0.00498711	0.116819	PAU000004.1	uncharacterized WD repeat-containing isoform X1	GO:0005515; protein binding; function	K18643 katanin p80 WD40 repeat-containing subunit B1
peak12370	scaffold990	10072	12021	554	358	449	410	506	132	-1.40091	0.000634306	0.04709	PAU031087.1	chloroplastic mitochondrial	---	K12260 sulfiredoxin [EC:1.8.98.2]
peak14945	scaffold133	554466	558958	444	399	617	554	238	286	-1.40206	0.000906764	0.0564049	PAU004244.1	UDP-glucuronic acid decarboxylase 6-like	GO:0003824; catalytic activity; function GO:0050662; coenzyme binding; function	K08678 UDP-glucuronate decarboxylase [EC:4.1.1.35]
peak1256	scaffold117	711546	713245	258	183	319	302	100	148	-1.40211	0.0090088	0.14645	PAU002341.1	xyloglucan endotransglucosylase hydrolase 2-like	GO:0004553; hydrolase activity, hydrolyzing O-glycosyl compounds; function GO:0005618; cell wall; component GO:0005975; carbohydrate metabolic process; process GO:0006073; cellular glucan metabolic process; process GO:0016762; xyloglucan:xyloglucosyl transferase activity; function GO:0048046; apoplast; component	K08235 xyloglucan:xyloglucosyl transferase [EC:2.4.1.207]
peak5586	scaffold3	2524094	2525617	250	178	187	191	122	133	-1.40273	0.00277383	0.0930814	PAU013549.1	alkylated DNA repair alkB homolog 8-like	GO:0008152; metabolic process; process GO:0008168; methyltransferase activity; function	K10770 alkylated DNA repair protein alkB homolog 8 [EC:1.14.11.- 2.1.1.229]
peak2854	scaffold176	249471	250875	167	119	201	196	93	71	-1.40381	0.00974171	0.151178	PAU006534.1	hypothetical protein F511_02580	---	---
peak5953	scaffold31	1531719	1536044	629	483	593	834	234	183	-1.4039	0.00666856	0.131631	PAU014512.1	Long-chain-fatty-acid--AMP ligase 28	GO:0003824; catalytic activity; function GO:0004096; catalase activity; function GO:0006979; response to oxidative stress; process GO:0008152; metabolic process; process GO:0020037; heme binding; function GO:0031177; phosphopantetheine binding; function GO:0055114; oxidation-reduction process; process	K00665 fatty acid synthase, animal type [EC:2.3.1.85]
peak5604	scaffold3	3097420	3102004	526	418	517	733	162	169	-1.40669	0.00798485	0.142015	PAU013614.1	dentin sialophospho -like	---	---
peak16797	scaffold19	1479846	1482734	407	326	496	503	96	274	-1.40935	0.00794289	0.141702	PAU007609.1	alkane hydroxylase MAH1-like	GO:0005506; iron ion binding; function GO:0016705; oxidoreductase activity, acting on paired donors, with incorporation or reduction of molecular oxygen; function GO:0020037; heme binding; function GO:0055114; oxidation-reduction process; process	K00517
peak2888	scaffold178	453941	456098	245	257	323	291	140	176	-1.41386	0.00407789	0.110757	PAU006619.1	lignin-forming anionic peroxidase-like	GO:0004601; peroxidase activity; function GO:0006979; response to oxidative stress; process GO:0020037; heme binding; function GO:0055114; oxidation-reduction process; process	K00430 peroxidase [EC:1.11.1.7]
peak12576	scaffold1	3724767	3727069	676	332	373	617	281	97	-1.41419	0.00588518	0.125465	PAU000290.1	pentatricopeptide repeat-containing chloroplastic	---	K17710 pentatricopeptide repeat domain-containing protein 1
peak20040	scaffold3	3186221	3188441	564	281	296	435	300	96	-1.41564	0.00380475	0.108578	PAU013626.1	transcription factor SFL2-like	---	---
peak14791	scaffold13	1769528	1772966	995	506	524	896	164	328	-1.41716	0.00895945	0.14645	PAU003986.1	heavy metal-associated isoprenylated plant 33	GO:0030001; metal ion transport; process GO:0046872; metal ion binding; function	K07213 copper chaperone
peak15335	scaffold145	164476	170343	1165	622	774	1122	411	290	-1.41751	0.0035033	0.104255	PAU004929.1	uncharacterized LOC107830728	---	---
peak5593	scaffold3	2857749	2859702	246	215	306	304	102	148	-1.41916	0.00764446	0.139478	PAU013584.1	BEL1-like homeodomain 11	GO:0003677; DNA binding; function GO:0006355; regulation of transcription, DNA-templated; process	K16670 homeobox protein Meis2
peak3878	scaffold219	390209	391628	259	150	170	190	84	129	-1.42158	0.00484905	0.115816	PAU009267.1	cytochrome c-type biogenesis ccda-like chloroplastic 2	GO:0003677; DNA binding; function GO:0016020; membrane; component GO:0017004; cytochrome complex assembly; process GO:0055114; oxidation-reduction process; process	K06196 cytochrome c-type biogenesis protein
peak4763	scaffold260	119935	122992	393	280	394	509	180	90	-1.42497	0.00981464	0.151178	PAU011454.1	mediator of RNA polymerase II transcription subunit 34 isoform X1	GO:0000166; nucleotide binding; function GO:0003676; nucleic acid binding; function GO:0003824; catalytic activity; function GO:0005524; ATP binding; function GO:0005622; intracellular; component GO:0006260; DNA replication; process GO:0006281; DNA repair; process GO:0006310; DNA recombination; process GO:0008026; ATP-dependent helicase activity; function GO:0043140; ATP-dependent 3'-5' DNA helic…	K10899 ATP-dependent DNA helicase Q1 [EC:3.6.4.12]
peak5152	scaffold282	265848	267615	192	162	260	212	122	115	-1.4259	0.00401111	0.110082	PAU012363.1	---	---	---
peak11002	scaffold716	40722	42247	392	287	472	257	506	132	-1.42629	0.00117947	0.0630352	PAU027447.1	neutral alpha-glucosidase C	---	K01187 alpha-glucosidase [EC:3.2.1.20]
peak18216	scaffold24	2084522	2085999	330	186	199	306	107	90	-1.42801	0.00898197	0.14645	PAU010468.1	uncharacterized protein LOC105178545	---	---
peak12547	scaffold1	3413016	3417484	578	363	590	568	246	274	-1.42929	0.000543509	0.0436373	PAU000248.1	probable galactinol--sucrose galactosyltransferase 1	---	K06617 raffinose synthase [EC:2.4.1.82]
peak1986	scaffold133	663832	666695	735	441	615	665	346	268	-1.43187	0.000493303	0.0421188	PAU004253.1	ein3-binding f-box 1	---	K15082 DNA repair protein RAD7
peak19866	scaffold3	1119110	1121811	254	350	444	396	219	172	-1.43269	0.00238191	0.0859979	PAU013372.1	terminal ear1 homolog	---	K17579 protein phosphatase 1 regulatory subunit 42
peak5763	scaffold302	497300	499646	299	208	273	346	101	106	-1.43544	0.00980689	0.151178	PAU013989.1	1-aminocyclopropane-1-carboxylate oxidase homolog	GO:0016491; oxidoreductase activity; function GO:0016706; oxidoreductase activity, acting on paired donors, with incorporation or reduction of molecular oxygen, 2-oxoglutarate as one donor, and incorporation of one atom each of oxygen into both donors; function GO:0055114; oxidation-reduction process; process	K13229 2,4-dihydroxy-1,4-benzoxazin-3-one-glucoside dioxygenase [EC:1.14.20.2]
peak3634	scaffold21	508463	510177	190	165	236	230	75	116	-1.43558	0.00804496	0.142411	PAU008796.1	carotenoid cleavage dioxygenase 8 homolog chloroplastic	---	K17913 carlactone synthase / all-trans-10'-apo-beta-carotenal 13,14-cleaving dioxygenase [EC:1.13.11.69 1.13.11.70]
peak674	scaffold10	2297130	2299702	315	309	289	421	115	122	-1.43678	0.00981894	0.151178	PAU000919.1	dehydrodolichyl diphosphate synthase 2-like	GO:0016765; transferase activity, transferring alkyl or aryl (other than methyl) groups; function	K11778 ditrans,polycis-polyprenyl diphosphate synthase [EC:2.5.1.87]
peak6	scaffold103	648569	650075	197	116	173	151	84	105	-1.43739	0.00505158	0.117473	PAU001226.1	phospholipase SGR2 isoform X1	GO:0046872; metal ion binding; function	K13619 phospholipase DDHD1 [EC:3.1.1.-]
peak2679	scaffold168	803471	805556	247	198	289	299	154	85	-1.43782	0.00624917	0.128548	PAU006103.1	GATA transcription factor 26-like	GO:0003700; sequence-specific DNA binding transcription factor activity; function GO:0006355; regulation of transcription, DNA-templated; process GO:0008270; zinc ion binding; function GO:0043565; sequence-specific DNA binding; function	---
peak4274	scaffold231	177054	178489	161	149	195	196	72	94	-1.43829	0.00795297	0.141708	PAU010130.1	transcription factor MYB108-like	GO:0003677; DNA binding; function GO:0003682; chromatin binding; function	K09422 myb proto-oncogene protein, plant
peak16724	scaffold19	743278	746097	866	501	458	824	186	245	-1.43866	0.00598131	0.126652	PAU007504.1	serine acetyltransferase chloroplastic-like	GO:0005737; cytoplasm; component GO:0006535; cysteine biosynthetic process from serine; process GO:0009001; serine O-acetyltransferase activity; function GO:0016740; transferase activity; function	K00640 serine O-acetyltransferase [EC:2.3.1.30]
peak7562	scaffold40	681304	685354	523	456	707	639	506	132	-1.44118	0.00265089	0.0909079	PAU018741.1	uncharacterized protein LOC105179909	---	---
peak1436	scaffold12	1900089	1903177	452	378	418	605	235	75	-1.44164	0.00943981	0.149704	PAU002788.1	heterogeneous nuclear ribonucleo 1-like	GO:0003676; nucleic acid binding; function	K14411 RNA-binding protein Musashi
peak18271	scaffold240	612252	615789	558	446	542	709	176	210	-1.44298	0.0040225	0.110082	PAU010545.1	rho GTPase-activating 7-like isoform X2	GO:0007165; signal transduction; process	---
peak5653	scaffold3	4268082	4270863	332	313	332	438	136	129	-1.44306	0.00698374	0.13444	PAU013752.1	cytochrome P450 family	GO:0005506; iron ion binding; function GO:0016705; oxidoreductase activity, acting on paired donors, with incorporation or reduction of molecular oxygen; function GO:0020037; heme binding; function GO:0055114; oxidation-reduction process; process	K00517
peak687	scaffold10	2478960	2481327	254	252	281	306	119	140	-1.44453	0.00498936	0.116819	PAU000944.1	importin-11 isoform X1	GO:0005488; binding; function GO:0006886; intracellular protein transport; process GO:0008536; Ran GTPase binding; function	K17301 coatomer, subunit beta
peak13071	scaffold100	172465	175069	626	356	416	535	204	228	-1.44549	0.000691777	0.0492447	PAU001027.1	4-coumarate-- ligase-like 6	GO:0003824; catalytic activity; function GO:0008152; metabolic process; process	K01904 4-coumarate--CoA ligase [EC:6.2.1.12]
peak2247	scaffold145	722732	724480	183	180	215	238	89	89	-1.44839	0.00717461	0.135897	PAU004998.1	aspartate aminotransferase	GO:0003824; catalytic activity; function GO:0009058; biosynthetic process; process GO:0030170; pyridoxal phosphate binding; function	K07767 katanin p60 ATPase-containing subunit A1 [EC:3.6.4.3]
peak20021	scaffold3	2999281	3000789	312	154	217	195	123	150	-1.44875	0.00224662	0.0840252	PAU013601.1	gamma carbonic anhydrase mitochondrial	---	---
peak20557	scaffold31	1046601	1050557	763	418	517	786	318	99	-1.45215	0.00825619	0.143253	PAU014464.1	CLIP-associated isoform X1	GO:0005488; binding; function GO:0005515; protein binding; function GO:0005524; ATP binding; function GO:0005737; cytoplasm; component GO:0006457; protein folding; process GO:0042026; protein refolding; process	K16578 CLIP-associating protein 1/2
peak12894	scaffold10	1127350	1129529	420	281	288	346	166	177	-1.45245	0.0017116	0.0738269	PAU000764.2	DEAD-box ATP-dependent RNA helicase 57	GO:0003676; nucleic acid binding; function GO:0005488; binding; function GO:0005515; protein binding; function GO:0005524; ATP binding; function	K14779 ATP-dependent RNA helicase DDX52/ROK1 [EC:3.6.4.13]
peak6092	scaffold32	1731515	1734436	200	160	228	259	102	62	-1.45394	0.00973234	0.151178	PAU014891.1	glycine-rich cell wall structural -like	---	---
peak19950	scaffold3	2170606	2174143	522	289	378	440	251	147	-1.45419	0.000797708	0.0537622	PAU013506.1	cytoplasmic tRNA 2-thiolation 1	GO:0008033; tRNA processing; process	K14168 cytoplasmic tRNA 2-thiolation protein 1 [EC:2.7.7.-]
peak4616	scaffold255	430632	432330	219	183	193	169	116	135	-1.45451	0.00187172	0.0775097	PAU011093.1	NRT1 PTR FAMILY -like	GO:0005215; transporter activity; function GO:0006810; transport; process GO:0016020; membrane; component	K14638 solute carrier family 15 (peptide/histidine transporter), member 3/4
peak4484	scaffold246	418963	421566	363	320	358	428	171	144	-1.45715	0.00280729	0.0930913	PAU010756.1	DELLA RGL1-like	---	K14494 DELLA protein
peak18574	scaffold255	443623	446656	887	508	510	820	161	301	-1.45831	0.00579443	0.124409	PAU011095.2	LOV domain-containing	GO:0000155; phosphorelay sensor kinase activity; function GO:0000160; phosphorelay signal transduction system; process GO:0004871; signal transducer activity; function GO:0007165; signal transduction; process	K08282 non-specific serine/threonine protein kinase [EC:2.7.11.1]
peak3703	scaffold21	1910836	1914478	327	375	441	549	179	106	-1.45917	0.00720152	0.136062	PAU008952.1	Coiled-coil domain-containing 73	---	K10770 alkylated DNA repair protein alkB homolog 8 [EC:1.14.11.- 2.1.1.229]
peak5741	scaffold302	92837	94562	325	206	249	344	116	84	-1.46188	0.00897934	0.14645	PAU013952.1	DNA-directed RNA polymerase V subunit 7	GO:0003676; nucleic acid binding; function GO:0003899; DNA-directed RNA polymerase activity; function GO:0006351; transcription, DNA-templated; process	K16253 DNA-directed RNA polymerase IV and V subunit 7
peak2801	scaffold172	483057	484545	184	139	186	169	114	80	-1.46424	0.00309965	0.0981213	PAU006410.1	2-alkenal reductase (NADP(+)-dependent)	GO:0008270; zinc ion binding; function GO:0016491; oxidoreductase activity; function GO:0055114; oxidation-reduction process; process	K08070 2-alkenal reductase [EC:1.3.1.74]
peak17525	scaffold213	72996	79401	1667	669	847	1433	308	369	-1.46483	0.00855835	0.145247	PAU009069.1	probable galactinol--sucrose galactosyltransferase 2	---	K06617 raffinose synthase [EC:2.4.1.82]
peak3881	scaffold219	414476	415635	229	132	157	162	148	59	-1.46894	0.00357556	0.104982	PAU009272.1	transmembrane 184C-like	---	---
peak6302	scaffold330	146461	147888	165	170	184	191	64	107	-1.47139	0.00721578	0.136155	PAU015379.1	general transcription factor IIF subunit 2	GO:0003824; catalytic activity; function GO:0005674; transcription factor TFIIF complex; component GO:0006366; transcription from RNA polymerase II promoter; process GO:0006367; transcription initiation from RNA polymerase II promoter; process	K03139 transcription initiation factor TFIIF subunit beta [EC:3.6.4.12]
peak5625	scaffold3	3581689	3584747	421	295	380	499	90	158	-1.47263	0.00949456	0.149829	PAU013674.1	uncharacterized protein LOC105166230 isoform X1	GO:0003676; nucleic acid binding; function GO:0004852; uroporphyrinogen-III synthase activity; function GO:0033014; tetrapyrrole biosynthetic process; process	K03231 elongation factor 1-alpha
peak5937	scaffold31	1115013	1119050	481	397	572	648	144	212	-1.47515	0.00389304	0.108791	PAU014470.1	LRR receptor-like serine threonine- kinase RCH1	GO:0004672; protein kinase activity; function GO:0005515; protein binding; function GO:0005524; ATP binding; function GO:0006468; protein phosphorylation; process GO:0016772; transferase activity, transferring phosphorus-containing groups; function	K17422 large subunit ribosomal protein L41
peak5898	scaffold31	257967	259352	298	160	192	253	104	86	-1.47534	0.00506075	0.117499	PAU014373.1	LOB domain-containing 29	---	K13945
peak4379	scaffold240	291107	293712	316	202	298	340	97	121	-1.47585	0.007389	0.137575	PAU010499.2	uncharacterized protein LOC105163756	---	---
peak4511	scaffold248	416991	419036	347	219	334	383	191	63	-1.48177	0.0090519	0.146861	PAU010824.1	cationic amino acid transporter vacuolar-like	GO:0003333; amino acid transmembrane transport; process GO:0008270; zinc ion binding; function GO:0015171; amino acid transmembrane transporter activity; function GO:0016020; membrane; component	K13863 solute carrier family 7 (cationic amino acid transporter), member 1
peak547	scaffold1	6029478	6032818	390	403	442	498	321	86	-1.48637	0.0029444	0.0955414	PAU000577.1	alpha-farnesene synthase-like	GO:0000287; magnesium ion binding; function GO:0008152; metabolic process; process GO:0010333; terpene synthase activity; function GO:0016829; lyase activity; function	K14173 alpha-farnesene synthase [EC:4.2.3.46]
peak12634	scaffold1	4407594	4409924	552	264	359	252	210	312	-1.48767	0.000319966	0.0319373	PAU000369.1	Alpha beta-Hydrolases superfamily isoform 1	---	---
peak5590	scaffold3	2746165	2747875	273	174	211	215	100	129	-1.48829	0.00259519	0.0902451	PAU013573.1	SH3 domain-containing 2	GO:0003676; nucleic acid binding; function GO:0005515; protein binding; function GO:0008270; zinc ion binding; function	K11247 endophilin-A
peak685	scaffold10	2449124	2452001	379	278	403	458	135	136	-1.48932	0.00472486	0.115284	PAU000940.1	wall-associated receptor kinase 2-like	GO:0004672; protein kinase activity; function GO:0005509; calcium ion binding; function GO:0005515; protein binding; function GO:0005524; ATP binding; function GO:0006468; protein phosphorylation; process GO:0016772; transferase activity, transferring phosphorus-containing groups; function GO:0030247; polysaccharide binding; function	K04730 interleukin-1 receptor-associated kinase 1 [EC:2.7.11.1]
peak13893	scaffold119	420097	423410	949	510	489	792	285	230	-1.48941	0.00174389	0.0746669	PAU002480.1	probable sodium-coupled neutral amino acid transporter 6	---	K14207 solute carrier family 38 (sodium-coupled neutral amino acid transporter), member 2
peak14196	scaffold121	154589	156268	227	204	223	220	102	129	-1.4897	0.00280059	0.0930814	PAU002965.1	digalactosyldiacylglycerol synthase chloroplastic-like	GO:0009058; biosynthetic process; process	K09480 digalactosyldiacylglycerol synthase [EC:2.4.1.241]
peak17932	scaffold227	404276	405528	295	147	220	128	222	114	-1.48992	0.00123013	0.0636281	PAU009890.1	UDP-glycosyltransferase 74E2	---	K13691 pathogen-inducible salicylic acid glucosyltransferase [EC:2.4.1.-]
peak3380	scaffold198	408861	410934	269	241	296	304	113	139	-1.49237	0.00390825	0.108791	PAU007965.1	TOO MANY MOUTHS-like	GO:0005515; protein binding; function	K13420 LRR receptor-like serine/threonine-protein kinase FLS2 [EC:2.7.11.1]
peak536	scaffold1	5857283	5860330	462	339	401	391	259	183	-1.49927	0.000149318	0.0214158	PAU000557.1	---	---	---
peak16401	scaffold18	1495376	1499633	1098	582	745	870	565	235	-1.49947	0.000753825	0.0523809	PAU006940.2	chloride channel CLC-b-like	GO:0005216; ion channel activity; function GO:0005247; voltage-gated chloride channel activity; function GO:0006821; chloride transport; process GO:0016020; membrane; component GO:0055085; transmembrane transport; process	K05016 chloride channel 7
peak5098	scaffold279	395320	397401	264	218	285	242	162	130	-1.50017	0.00138596	0.0672502	PAU012232.1	probable fructokinase-7	GO:0004747; ribokinase activity; function GO:0006014; D-ribose metabolic process; process GO:0016773; phosphotransferase activity, alcohol group as acceptor; function	K00847 fructokinase [EC:2.7.1.4]
peak18577	scaffold255	477140	479368	408	263	286	419	146	87	-1.50099	0.00695386	0.134276	PAU011098.1	DUF1338 domain-containing	---	---
peak16100	scaffold172	602738	604640	434	222	310	314	144	179	-1.50498	0.00160706	0.0717108	PAU006416.1	probable UDP-arabinopyranose mutase 5 isoform X2	GO:0016866; intramolecular transferase activity; function GO:0030244; cellulose biosynthetic process; process	K13379 reversibly glycosylated polypeptide / UDP-arabinopyranose mutase [EC:2.4.1.- 5.4.99.30]
peak18582	scaffold255	565910	567837	361	256	282	302	218	106	-1.50614	0.0015022	0.0697553	PAU011112.1	probable WRKY transcription factor 72 isoform X2	GO:0003700; sequence-specific DNA binding transcription factor activity; function GO:0006355; regulation of transcription, DNA-templated; process GO:0043565; sequence-specific DNA binding; function	K18834 WRKY transcription factor 1
peak13316	scaffold105	851126	853922	790	410	490	562	389	198	-1.50694	0.000209533	0.0258395	PAU001429.1	zeatin O-xylosyltransferase-like	GO:0008152; metabolic process; process GO:0016758; transferase activity, transferring hexosyl groups; function	K13495 cis-zeatin O-glucosyltransferase [EC:2.4.1.215]
peak3028	scaffold18	1753643	1756646	451	415	481	592	193	147	-1.50779	0.00200525	0.0799493	PAU006978.1	exocyst complex component EXO70B1	GO:0000145; exocyst; component GO:0006887; exocytosis; process	K07195 exocyst complex component 7
[truncated: 279 more rows]

## Sheet: H3K36me3
Peak	Scaffold	Start	End	PF-1	PF-2	PF-3	PFI-1	PFI-2	PFI-3	logFC (PFI/PF)	Pvalue	FDR	NearestGene	Nr annotation	GO annotation	KEGG annotation
[truncated: 1,159 more rows]

## Sheet: H3K9ac
Peak	Scaffold	Start	End	PF-1	PF-2	PF-3	PFI-1	PFI-2	PFI-3	logFC (PFI/PF)	Pvalue	FDR	NearestGene	Nr annotation	GO annotation	KEGG annotation
[truncated: 2,727 more rows]
