# Supplementary material for: Genome-wide analysis of three histone marks and gene expression in Paulownia fortunei with phytoplasma infection
Source: BMC Genomics. 2019 Mar 21;20:234. doi: 10.1186/s12864-019-5609-1 (PMC6429711; doi:10.1186/s12864-019-5609-1)
Supplement: Supplementary file 6 — Table S4. List of genes involved in plant-pathogen interaction from ChIP-Seq analysis (XLSX 24 kb) [file 12864_2019_5609_MOESM6_ESM.xlsx]

## Sheet: Plant-pathogen interaction
Table S4 List of genes involved in plant-pathogen interaction from ChIP-Seq analysis
		ChIP-Seq							RNA-Seq
	NearestGene	Peak	Scaffold	Start	End	logFC （PFI/PF）	Pvalue	FDR	logFC (PFI/PF)	FDR	Nr annotation	GO annotation	KEGG annotation
H3K4me3	PAU014756.1	peak158	scaffold317	38570	39380	-2.09374	0.00219724	0.0837338	-1.60021	1.93779e-29	lipase-like PAD4	GO:0006629; lipid metabolic process; process	K18875 enhanced disease susceptibility 1 protein
	PAU017479.1	peak22051	scaffold374	208468	209996	1.22002	0.00587482	0.125455	1.25452	0.000320774	probable WRKY transcription factor 4	GO:0003700; sequence-specific DNA binding transcription factor activity; function GO:0006355; regulation of transcription, DNA-templated; process GO:0043565; sequence-specific DNA binding; function	K13424 WRKY transcription factor 33
	PAU019652.1	peak23072	scaffold42	345131	346475	1.15969	0.00588651	0.125465	1.00727	0.000217699	probable calcium-binding CML41	GO:0005509; calcium ion binding; function	K13448 calcium-binding protein CML
H3K9ac	PAU001471.1	peak7244	scaffold1053	24649	26075	1.5539	0.00768557	0.07484	1.32631	1.91485e-06	BRASSINOSTEROID INSENSITIVE 1-associated receptor kinase 1	GO:0004672; protein kinase activity; function GO:0005524; ATP binding; function GO:0006468; protein phosphorylation; process GO:0016772; transferase activity, transferring phosphorus-containing groups; function	K13416 brassinosteroid insensitive 1-associated receptor kinase 1 [EC:2.7.10.1 2.7.11.1]
	PAU005544.1	peak9809	scaffold159	392879	394923	-1.0535	0.00902732	0.0804651	-1.4767	8.13319e-14	Leucine-rich repeat (LRR) family	GO:0005515; protein binding; function	K13420 LRR receptor-like serine/threonine-protein kinase FLS2 [EC:2.7.11.1]
	PAU008540.3	peak224	scaffold203	525268	528269	-2.10969	4.84728e-05	0.00431532	-2.57994	4.99811e-10	late blight resistance homolog R1A-10	GO:0043531; ADP binding; function	K13457 disease resistance protein RPM1
	PAU008540.3	peak225	scaffold203	539260	541094	-1.74991	0.000728091	0.0219574	-2.57994	4.99811e-10	late blight resistance homolog R1A-10	GO:0043531; ADP binding; function	K13457 disease resistance protein RPM1
	PAU012487.1	peak13903	scaffold285	82145	83014	1.91417	0.00163147	0.0336403	1.46317	0.000417456	disease resistance RPM1-like	GO:0005515; protein binding; function GO:0043531; ADP binding; function	K13457 disease resistance protein RPM1
	PAU014756.1	peak373	scaffold317	38130	39962	-2.87263	5.92147e-06	0.00102441	-1.60021	1.93779e-29	lipase-like PAD4	GO:0006629; lipid metabolic process; process	K18875 enhanced disease susceptibility 1 protein
	PAU019652.1	peak17940	scaffold42	345025	346544	1.02437	0.00265477	0.0434219	1.00727	0.000217699	probable calcium-binding CML41	GO:0005509; calcium ion binding; function	K13448 calcium-binding protein CML
	PAU021994.1	peak19273	scaffold495	248879	254589	-1.18179	0.00991411	0.084548	-3.83094	1.51231e-12	probable LRR receptor-like serine threonine- kinase At3g47570	GO:0004672; protein kinase activity; function GO:0005515; protein binding; function GO:0005524; ATP binding; function GO:0006468; protein phosphorylation; process GO:0016772; transferase activity, transferring phosphorus-containing groups; function	K13420 LRR receptor-like serine/threonine-protein kinase FLS2 [EC:2.7.11.1]
