# Supplementary material for: Genome-wide analysis of three histone marks and gene expression in Paulownia fortunei with phytoplasma infection
Source: BMC Genomics. 2019 Mar 21;20:234. doi: 10.1186/s12864-019-5609-1 (PMC6429711; doi:10.1186/s12864-019-5609-1)
Supplement: Supplementary file 7 — Table S5. List of genes involved in plant hormone signal transduction from ChIP-Seq analysis (XLSX 28 kb) [file 12864_2019_5609_MOESM7_ESM.xlsx]

## Sheet: hormone signal transduction
Table S5 List of genes involved in plant hormone signal transduction from ChIP-Seq analysis
		ChIP-Seq							RNA-Seq
	NearestGene	Peak	Scaffold	Start	End	logFC (PFI/PF)	Pvalue	FDR	logFC (PFI/PF)	FDR	Nr annotation	GO annotation	KEGG annotation
H3K4me3	PAU015558.1	peak21113	scaffold336	503378	504286	1.43602	0.00324624	0.10044	1.67761	6.07354e-07	auxin-responsive SAUR72-like	---	K14488 SAUR family protein
	PAU023777.1	peak9510	scaffold547	27883	28699	1.82315	0.00390108	0.108791	2.69314	2.75449e-26	transcription factor bHLH30	GO:0046983; protein dimerization activity; function	K13422 transcription factor MYC2
	PAU025656.1	peak10262	scaffold61	488211	488551	3.26228	1.49863e-05	0.00497159	1.91405	1.2428e-26	transcription activator GLK1-like	GO:0003677; DNA binding; function GO:0003682; chromatin binding; function	K14491 two-component response regulator ARR-B family
	PAU030721.1	peak12249	scaffold96	248154	248806	2.35707	0.000969956	0.0586761	1.41399	1.00092e-17	scarecrow 22	---	K14494 DELLA protein
	PAU030721.1	peak12248	scaffold96	247325	247890	2.00418	0.00216121	0.0827479	1.41399	1.00092e-17	scarecrow 22	---	K14494 DELLA protein
H3K9ac	PAU001471.1	peak7244	scaffold1053	24649	26075	1.5539	0.00768557	0.07484	1.32631	1.91485e-06	BRASSINOSTEROID INSENSITIVE 1-associated receptor kinase 1	GO:0003677; DNA binding; function GO:0005634; nucleus; component	K13416 brassinosteroid insensitive 1-associated receptor kinase 1 [EC:2.7.10.1 2.7.11.1]
	PAU015558.1	peak15753	scaffold336	503296	504338	1.17517	0.00875506	0.0793322	1.67761	6.07354e-07	auxin-responsive SAUR72-like	GO:0003677; DNA binding; function GO:0005634; nucleus; component GO:0006355; regulation of transcription, DNA-templated; process GO:0009725; response to hormone; process	K14488 SAUR family protein
	PAU019318.1	peak17743	scaffold410	6026	6818	1.89407	0.000366308	0.0149774	1.12434	3.0413e-07	abscisic acid receptor PYR1-like	---	K14496 abscisic acid receptor PYR/PYL family
	PAU025619.1	peak21354	scaffold609	112436	113439	1.24358	0.00249508	0.0422095	1.60768	3.01211e-06	probable carboxylesterase 15	---	K14493 gibberellin receptor GID1 [EC:3.-.-.-]
	PAU025656.1	peak5277	scaffold61	488231	488572	2.91539	2.10005e-05	0.002405	1.91405	1.2428e-26	transcription activator GLK1-like	GO:0003677; DNA binding; function GO:0005634; nucleus; component GO:0006355; regulation of transcription, DNA-templated; process GO:0009725; response to hormone; process	K14491 two-component response regulator ARR-B family
	PAU030721.1	peak6164	scaffold96	247337	247711	3.20852	1.9976e-06	0.000471429	1.41399	1.00092e-17	scarecrow 22	---	K14494 DELLA protein
	PAU030721.1	peak6165	scaffold96	248177	248794	2.25474	4.19166e-06	0.000788569	1.41399	1.00092e-17	scarecrow 22	---	K14494 DELLA protein
H3K36me3	PAU015558.1	peak5911	scaffold336	503436	504262	1.88258	0.00949344	0.167869	1.67761	6.07354e-07	auxin-responsive SAUR72-like	---	K14488 SAUR family protein
	PAU025656.1	peak9381	scaffold61	488199	488577	2.6766	0.00092865	0.049347	1.91405	1.2428e-26	transcription activator GLK1-like	GO:0003677; DNA binding; function GO:0003682; chromatin binding; function	K14491 two-component response regulator ARR-B family
	PAU030721.1	peak11018	scaffold96	247321	247752	3.18586	4.64899e-05	0.00993254	1.41399	1.00092e-17	scarecrow 22	---	K14494 DELLA protein
