# Supplementary material for: Genome-wide analysis of three histone marks and gene expression in Paulownia fortunei with phytoplasma infection
Source: BMC Genomics. 2019 Mar 21;20:234. doi: 10.1186/s12864-019-5609-1 (PMC6429711; doi:10.1186/s12864-019-5609-1)
Supplement: Supplementary file 8 — Table S6. List of genes involved in phenylpropanoid biosynthesis from ChIP-Seq analysis (XLSX 20 kb) [file 12864_2019_5609_MOESM8_ESM.xlsx]

## Sheet: Phenylpropanoid biosynthesis
Table S6 List of genes involved in phenylpropanoid biosynthesis from ChIP-Seq analysis
		ChIP-Seq							RNA-Seq
	NearestGene	Peak	Scaffold	Start	End	logFC (PFI/PF)	Pvalue	FDR	logFC (PFI/PF)	FDR	Nr annotation	GO annotation	KEGG annotation
H3K4me3	PAU022387.1	peak24387	scaffold507	158428	159486	1.71831	0.00128338	0.0645348	3.25927	1.86111e-09	trans-cinnamate 4-monooxygenase	GO:0005506; iron ion binding; function GO:0016705; oxidoreductase activity, acting on paired donors, with incorporation or reduction of molecular oxygen; function GO:0020037; heme binding; function GO:0055114; oxidation-reduction process; process	K00487 trans-cinnamate 4-monooxygenase [EC:1.14.13.11]
	PAU029105.1	peak28154	scaffold838	14175	15609	1.2378	0.00782841	0.141217	4.05009	1.83915e-22	trans-cinnamate 4-monooxygenase-like	GO:0005506; iron ion binding; function GO:0016705; oxidoreductase activity, acting on paired donors, with incorporation or reduction of molecular oxygen; function GO:0020037; heme binding; function GO:0055114; oxidation-reduction process; process	K00487 trans-cinnamate 4-monooxygenase [EC:1.14.13.11]
	PAU027339.1	peak27244	scaffold708	152275	153509	-1.16824	0.00139936	0.0675662	-1.39512	0	glycoside hydrolase family 1	GO:0004553; hydrolase activity, hydrolyzing O-glycosyl compounds; function GO:0005975; carbohydrate metabolic process; process	K01188 beta-glucosidase [EC:3.2.1.21]
	PAU009034.1	peak3757	scaffold211	569913	571746	-1.62537	0.00196915	0.0794071	-5.51096	7.90001e-12	vinorine synthase-like	GO:0016747; transferase activity, transferring acyl groups other than amino-acyl groups; function	K13065 shikimate O-hydroxycinnamoyltransferase [EC:2.3.1.133]
	PAU022649.1	peak243	scaffold511	143730	144859	-2.58894	8.81614e-05	0.0166677	-3.28214	4.06631e-153	pelargonidin 3-O-(6-caffeoylglucoside) 5-O-(6-O-malonylglucoside) 4 -malonyltransferase-like	GO:0016747; transferase activity, transferring acyl groups other than amino-acyl groups; function	K13065 shikimate O-hydroxycinnamoyltransferase [EC:2.3.1.133]
	PAU022651.1	peak244	scaffold511	165361	165805	-2.21283	0.00819461	0.143077	-8.66451	0	pelargonidin 3-O-(6-caffeoylglucoside) 5-O-(6-O-malonylglucoside) 4 -malonyltransferase-like	GO:0016747; transferase activity, transferring acyl groups other than amino-acyl groups; function	K13065 shikimate O-hydroxycinnamoyltransferase [EC:2.3.1.133]
H3K9ac	PAU029105.1	peak5915	scaffold838	18767	19401	1.68671	0.00241452	0.0413592	4.05009	1.83915e-22	trans-cinnamate 4-monooxygenase-like	GO:0005506; iron ion binding; function GO:0016705; oxidoreductase activity, acting on paired donors, with incorporation or reduction of molecular oxygen; function GO:0020037; heme binding; function GO:0055114; oxidation-reduction process; process	K00487 trans-cinnamate 4-monooxygenase [EC:1.14.13.11]	HCT
	PAU019079.1	peak4083	scaffold409	394080	394975	1.72719	0.000572129	0.0193028	1.12331	9.43725e-13	shikimate O-hydroxycinnamoyltransferase-like	GO:0016747; transferase activity, transferring acyl groups other than amino-acyl groups; function	K13065 shikimate O-hydroxycinnamoyltransferase [EC:2.3.1.133]
H3K36me3	PAU007891.1	peak13814	scaffold196	495511	497151	1.85998	0.00857063	0.160886	1.15376	3.37786e-155	trans-cinnamate 4-monooxygenase	GO:0005506; iron ion binding; function GO:0016705; oxidoreductase activity, acting on paired donors, with incorporation or reduction of molecular oxygen; function GO:0020037; heme binding; function GO:0055114; oxidation-reduction process; process	K00487 trans-cinnamate 4-monooxygenase [EC:1.14.13.11]	CYP73A
